# Supplementary material for: Status, evaluation, and influencing factors of biosecurity levels in pig farms in China
Source: BMC Vet Res. 2023 Dec 13;19:272. doi: 10.1186/s12917-023-03827-6 (PMC10717797; doi:10.1186/s12917-023-03827-6)
Supplement: Supplementary file 1 — Additional file 1. The observed original data of all on-farm biosecurity indicators. [file 12917_2023_3827_MOESM1_ESM.xlsx]

## Sheet: Sheet1
The observed original data of all on-farm biosecurity indicators.
Questionnaire number	Distance from the nearest farm is _ _ _ km	Distance from the nearest residential area is _ _ _ km	Distance from main traffic roads is _ _ _ km	Whether the fattening pigs are all in and out (1= yes, 0= no)	Whether the farm has an immunization record ______(1= yes, 0= no)	Are there natural barriers (such as rivers, mountains, farmland, etc.) around the farm _____(1= yes, 0= no)	Is the farm managed by districts (sows, nursing pigs and piglets are separated)? (1= yes, 0= no)	Whether the transport means is dedicated for the special session ____(1= yes, 0= no)	Are the clean roads and dirty roads separated? _____(1= yes, 0= no)	Has the water source been tested? (1= yes, 0= no)	Whether drinking water is disinfected (1= yes, 0= no)	Is there a transit site in the inner and outer field areas in 2019 (1= yes, 0= no)	Are there any decontamination operations (such as bathing, disinfection, changing clothes and boots, etc.) in the staff entry area in 2019 (1= yes, 0= no)	Whether there are vehicles entering the decontamination site in 2019 (1= yes, 0= no)	Will the feed be disinfected when entering the market? (1= yes, 0= no)	Is the introduction of frozen semen tested for pathogen? (1= yes, 0= no)	Can birds be effectively controlled (1= yes, 0= no)	Whether rodents can be effectively controlled (1= yes, 0= no)	Can insects (such as ticks, mosquitoes and flies) be effectively controlled (1= yes, 0= no)	Is there a resident veterinarian?	Road disinfection frequency	Sterilization frequency of pens (with pigs)	Can external personnel and vehicles freely enter the farm? (1= yes, 0= no)	Whether to use kitchen waste for feeding (1= yes, 0= no)
1	0.5	0.5	0.5	0	1	1	1	0	1	0	0	1	1	1	1	0	0	1	0	1	0	0	0	0
2	0.1	1.5	0.1	0	1	1	1	0	0	0	0	1	1	1	1	0	0	1	1	1	0	0	0	0
3	0.1	1.5	1	0	1	1	1	0	0	0	0	1	1	1	1	0	0	1	1	1	0	0	0	0
4	1	0.2	6	0	1	0	1	1	1	1	0	0	0	0	1	1	0	1	0	1	15	0	1	0
5	2	1	0.1	0	1	1	1	1	1	0	0	1	1	1	1	1	1	1	0	1	7	0	0	0
6	0.1	0	0.1	0	1	0	0	0	0	0	0	1	1	1	1	1	0	1	0	1	7	0	0	0
7	0.1	1	1	0	1	1	1	1	1	0	1	0	1	1	1	1	0	1	0	1	7	0	0	0
8	0.6	0.5	1	1	1	1	0	0	1	0	0	1	1	1	1	0	0	1	0	1	3	0	0	0
9	0	0	1	1	1	0	1	0	0	0	0	0	1	0	0	1	0	0	0	1	7	0	0	0
10	0.5	0.5	5	0	1	1	1	1	0	0	0	1	1	1	0	1	0	0	0	1	180	0	0	0
11	1	1	1	0	1	0	0	0	0	0	0	1	1	1	0	0	0	1	0	1	3	0	0	0
12	0.1	0.1	3	0	1	0	1	0	0	0	0	0	0	0	0	0	1	0	1	1	3	0	0	0
13	0.3	0.1	1	0	1	0	1	0	0	0	0	1	1	1	1	1	1	1	0	1	3	0	0	0
14	0.1	0.1	0.5	0	1	0	1	0	0	0	0	0	1	0	0	0	0	0	0	1	3	0	0	0
15	0.1	1	0.1	0	1	0	1	0	0	0	0	1	1	0	0	0	0	0	0	1	2	0	0	0
16	0.1	0.1	0.5	0	1	0	1	1	0	0	0	0	1	0	1	0	0	0	0	1	1	0	0	0
17	0.1	0	0	0	1	1	1	1	1	0	0	1	1	1	1	0	1	1	1	1	2	0	0	0
18	0.1	1	0.2	0	1	0	1	0	0	0	0	1	1	1	1	0	1	1	1	1	7	0	0	0
19	0.1	0.1	0.1	0	1	0	1	0	0	0	0	1	1	1	1	0	1	1	1	1	3	0	0	0
20	0.1	0.5	0.1	0	1	0	1	1	1	0	0	1	1	1	1	0	1	0	0	1	3	0	0	0
21	0.5	0.5	0.5	0	1	0	1	1	0	0	0	1	1	0	0	1	1	0	1	1	3	0	0	0
22	0	0	1	0	1	0	1	0	0	0	0	0	1	1	1	0	1	1	1	1	1	0	0	0
23	0	0	0	0	1	0	1	1	1	0	0	0	1	1	1	0	1	1	1	1	2	0	0	0
24	0.2	0	1	0	1	0	1	1	0	1	0	0	1	1	1	0	0	1	1	1	3	0	0	0
25	0.2	0	1	0	1	0	1	1	0	0	0	1	1	1	1	0	1	1	1	1	2	0	0	0
26	0.2	0	0.3	0	1	0	1	1	0	0	0	0	1	0	0	0	0	1	1	1	1	0	0	0
27	0.2	0	1	0	1	0	1	1	1	0	0	0	1	1	1	0	0	1	1	1	2	0	0	0
28	0.2	0.2	1	0	1	0	1	0	0	0	0	0	1	1	1	0	0	1	1	1	1	0	0	0
29	0.5	0	1	0	1	0	1	0	0	0	0	0	1	1	1	0	0	1	1	1	2	0	0	0
30	1	1	1	0	1	0	1	0	1	0	0	0	1	1	1	0	1	1	1	1	2	0	0	0
31	0.1	0.1	2	0	1	0	1	0	0	0	0	1	1	1	1	0	1	1	1	1	5	0	0	0
32	0.2	0	0.5	0	1	0	0	0	1	0	0	0	1	1	1	0	1	1	1	1	3	0	0	0
33	0.2	0	0.2	0	1	0	1	1	1	0	0	1	1	1	1	0	1	1	1	1	5	0	0	0
34	0	0	1	1	1	1	1	1	1	0	0	1	1	1	0	0	1	1	1	1	1	0	0	0
35	1	1	0.5	0	1	0	1	1	1	0	0	0	1	1	1	0	0	1	1	1	2	0	0	0
36	0.5	0.5	0.5	0	1	1	1	1	1	0	0	1	1	1	1	0	0	1	1	1	10	0	0	0
37	1	1	2.5	0	1	0	1	1	1	0	0	1	1	1	1	0	1	1	1	1	10	0	0	0
38	0.1	0.1	0	1	1	0	0	0	1	0	0	0	0	0	0	0	0	1	1	1	10	0	0	0
39	1	1	1	1	1	1	1	1	1	0	0	0	1	1	1	0	1	1	1	1	2	0	0	0
40	0.2	0.2	2	1	1	1	1	1	1	0	0	1	1	1	1	0	0	1	1	1	15	0	0	0
41	0	0	5	1	1	1	1	0	1	0	0	0	1	1	1	0	1	1	1	1	1	0	0	0
42	0.06	0.15	2	1	1	0	1	1	1	0	0	1	0	0	1	0	0	0	0	1	0	0	0	0
43	100	0.1	0.02	1	1	0	0	0	1	0	0	0	1	0	1	0	0	0	0	1	7	0	1	0
44	0	0.15	0.5	0	1	1	1	0	1	0	1	1	1	1	1	0	0	0	0	1	90	0	0	0
45	0.2	0.8	5	0	1	1	1	0	1	0	0	0	1	0	1	0	0	0	0	1	7	0	0	0
46	0.1	0.6	0.4	1	1	0	0	0	1	1	0	1	1	1	1	0	1	1	1	1	0	0	1	1
47	1	1	0.5	0	1	1	1	1	1	0	1	1	1	0	1	0	0	0	0	1	7	0	0	0
48	0	0.3	0.3	0	0	1	1	0	1	0	0	1	1	1	1	0	1	0	1	0	0	0	0	0
49	0	0.5	0.2	0	1	1	1	1	1	1	0	1	1	1	0	0	0	0	0	1	0	0	0	0
50	0	3	2	0	1	1	1	1	1	0	1	0	1	1	0	0	0	0	0	1	2	0	0	0
51	0	0.2	0.2	0	0	0	1	1	1	0	0	1	1	1	1	0	0	0	0	0	0	0	0	0
52	0.4	1.5	0	0	1	1	1	1	1	0	0	1	1	1	1	0	0	0	0	1	0	0	0	0
53	0	1	0.1	0	1	1	1	1	1	0	0	1	1	1	0	0	0	0	0	1	0	0	1	0
54	0	0.1	1.5	0	0	1	1	1	1	0	0	1	1	1	1	1	1	1	1	0	0	0	0	0
55	0	1	2	0	1	1	1	1	1	0	0	1	1	1	0	0	0	0	0	0	0	0	0	0
56	0	1	0	1	1	1	0	1	1	1	0	1	1	1	1	0	0	0	0	0	0	0	1	0
57	0	0.5	0.5	0	1	1	1	1	1	0	0	1	1	1	0	0	0	0	0	1	10	0	0	0
58	0	0.5	0.5	0	1	1	1	0	1	0	0	1	1	1	0	0	0	0	0	1	7	0	1	0
59	0	3	2	0	1	1	1	1	1	0	1	1	1	1	0	0	0	0	0	1	30	0	0	0
60	0.05	0.5	0.1	0	1	1	1	1	1	1	1	1	1	1	0	0	0	0	0	1	7	0	0	0
61	2	2	0.2	0	1	0	1	1	1	1	0	1	1	1	1	1	1	1	1	1	2	1	0	0
62	1	0.1	1	0	0	0	0	0	0	0	0	0	1	0	0	0	0	0	0	0	30	30	1	0
63	0.1	0	1	0	0	0	1	0	0	0	0	0	1	0	1	0	0	0	0	0	15	15	0	0
64	0.1	0	0.5	0	0	0	0	0	0	0	0	0	1	0	0	0	0	0	0	0	15	15	0	0
65	0.1	0	0.1	0	0	0	1	1	0	0	0	0	1	0	0	0	0	0	0	0	15	15	0	0
66	0.5	0.1	1	0	0	0	0	0	0	0	0	0	1	0	0	0	0	0	0	0	3	15	0	0
67	0.5	0.1	0.1	0	0	0	1	1	1	0	0	1	1	0	1	0	1	1	0	0	3	3	0	0
68	0.1	0	1	0	0	0	1	0	0	0	0	0	1	1	1	0	0	0	0	0	10	10	0	0
69	0.1	0	1	0	1	0	1	0	0	0	0	0	1	0	1	0	0	0	0	0	30	30	1	0
70	0.1	0	0.1	0	0	0	1	0	0	0	0	0	0	0	0	0	0	0	0	0	30	30	1	0
71	3	0	2	0	0	0	0	0	0	0	0	0	1	0	0	0	0	0	0	0	4	0	1	0
72	2	0.5	0.1	1	0	0	1	1	1	0	0	0	1	0	1	0	1	1	0	0	4	4	0	0
73	2	0.8	3	0	0	1	1	1	0	0	0	0	1	0	0	0	0	0	0	0	60	60	1	0
74	5	1.5	2	0	0	1	1	1	1	0	0	0	1	1	1	0	1	1	0	0	3	7	0	0
75	1	0.5	1	0	1	1	1	1	1	0	0	1	1	1	0	0	1	1	1	1	10	10	0	0
76	3	1	0.1	0	0	1	1	1	1	0	0	1	1	1	1	0	0	0	1	1	7	7	0	0
77	2	0.6	0.1	0	1	1	1	1	1	0	0	1	1	1	1	0	1	1	1	1	7	7	0	0
78	5	6	0.02	0	1	0	1	1	1	1	0	1	1	1	1	0	1	1	0	0	7	3	0	0
79	1	1	2	0	1	1	1	1	1	1	0	1	1	1	1	0	1	1	1	1	7	7	0	0
80	1	1	0.5	0	1	1	1	1	1	1	0	1	1	1	1	0	1	1	1	0	7	7	0	0
81	6	1	10	1	1	1	0	0	1	1	0	1	1	1	1	0	1	1	1	0	3	3	0	0
82	0.3	0.5	0.5	0	1	1	1	1	1	0	0	1	1	1	1	0	1	1	1	0	3	3	0	0
83	1	1	1	1	1	1	1	0	1	1	0	1	1	1	1	0	0	0	0	1	1	3	0	0
84	5	1	0.2	1	1	1	0	0	1	0	0	1	1	1	1	0	1	1	1	0	3	3	0	0
85	2	2	0.3	1	1	1	0	0	1	1	1	1	1	1	1	0	1	1	1	1	3	3	0	0
86	3	3	1	0	1	1	1	1	1	0	0	0	1	1	1	0	1	1	1	0	3	3	0	0
87	0.15	0	15	1	1	1	1	1	1	1	0	1	1	1	1	0	0	1	0	0	1	3	1	0
88	1	1	1	0	1	0	1	1	1	1	1	1	1	1	1	0	0	0	1	0	2	2	0	0
89	0.1	0.5	0.1	1	1	1	0	0	1	1	1	1	1	1	0	0	1	1	1	1	3	3	0	0
90	5	0.2	1	0	1	1	1	1	1	0	0	0	1	1	1	0	1	1	1	0	10	180	0	0
91	10	1	3	1	1	1	1	1	1	1	1	1	1	1	1	0	1	1	1	1	0.5	0.5	0	0
92	1.5	3	2	0	1	0	0	0	0	0	0	1	1	1	0	0	1	1	0	0	7	7	0	0
93	1	0.8	1	0	1	1	1	1	1	1	0	0	0	0	1	0	1	1	1	0	1	6	0	1
94	1	0.5	3	1	1	1	1	1	1	1	0	1	1	1	1	0	1	1	1	0	0	10	0	0
95	1	0.5	1	0	1	1	1	0	1	0	0	0	1	0	0	0	0	0	0	0	3	0	0	0
96	0.2	0	1	0	1	0	0	0	0	0	0	0	1	0	1	0	1	1	1	0	3	3	0	0
97	1	1	1	0	1	1	0	0	0	0	0	0	1	0	1	0	1	0	0	0	2	2	0	0
98	0.1	0.1	0.2	0	1	1	1	1	1	0	0	0	1	1	1	0	0	1	0	0	7	7	0	0
99	2	1	3	0	1	0	1	1	0	0	0	1	1	1	1	0	1	1	1	0	0.5	0.5	0	0
100	5	2	20	1	1	1	1	1	1	0	0	1	1	1	1	0	1	1	1	0	3	7	0	0
101	1	0.1	1	0	1	1	1	1	1	0	0	1	1	1	1	0	1	1	1	0	7	7	0	0
102	10	2	5	0	1	1	1	1	1	1	0	1	1	1	1	0	1	1	1	0	3	3	0	0
103	10	3	1	0	1	0	1	0	1	0	1	0	1	1	1	0	1	1	1	0	1	1	0	0
104	0.5	0.2	0.3	0	1	1	1	1	1	1	1	1	1	1	1	0	1	1	1	1	2	2	0	0
105	4	3	2	0	0	0	1	1	1	1	1	1	1	1	1	0	1	1	1	1	1	1	0	0
106	5	0.5	1	0	1	0	1	1	1	0	1	1	1	1	1	0	1	1	1	0	1	1	0	0
107	0.5	0.5	1	0	1	1	1	1	1	1	1	1	1	1	1	0	1	1	1	0	1	1	0	0
108	1	1	2	0	0	1	1	0	1	1	0	1	1	1	1	0	1	0	1	0	1	1	0	0
109	1.5	1.5	0.2	0	1	0	0	0	1	0	0	1	1	1	1	0	1	1	1	0	1	1	0	0
110	1	1	1.5	1	1	1	1	1	1	0	1	1	1	1	1	0	1	1	1	0	1	3	0	0
111	0.8	0.8	3	0	1	1	1	1	1	1	1	0	1	1	1	0	0	0	0	1	2	3	0	0
112	2	1.5	0.3	1	1	1	1	1	1	0	0	1	1	1	1	0	1	1	1	0	1	1	0	0
113	1	0.5	1	0	1	1	1	1	1	1	1	0	1	1	1	1	1	1	1	0	1	1	0	0
114	1	2	8	1	1	1	1	1	1	1	1	1	1	1	0	0	1	1	1	0	1	1	0	0
115	10	0.1	0.1	0	1	1	1	1	1	1	1	0	1	1	1	0	0	0	0	1	1	1	0	0
116	3	1	4	0	1	1	1	1	1	1	1	1	1	1	1	0	0	1	1	0	1	1	0	0
117	1	1	10	0	1	1	1	1	1	1	1	1	1	1	1	0	1	1	1	0	1	1	0	0
118	80	4	10	0	1	1	1	1	1	1	1	1	1	1	1	0	1	1	1	0	1	1	1	0
119	35	35	1	0	1	1	1	1	1	1	1	1	1	1	1	0	1	1	1	0	1	1	0	0
120	1	1	1	0	1	1	1	1	1	1	1	1	1	1	1	0	1	1	1	0	1	1	0	0
121	7	3	4	1	1	1	1	1	1	1	1	1	1	1	1	0	1	1	1	0	3	3	0	0
122	1	1	3	1	1	1	1	1	1	1	1	1	1	1	1	1	1	1	1	0	1	1	1	1
123	1	1	5	0	1	1	1	1	1	1	1	1	1	1	1	1	1	1	1	0	1	1	1	1
124	1	1	0.3	1	1	1	1	1	1	1	1	1	1	1	1	0	1	1	1	0	1	1	0	0
125	1	1	5	1	1	1	1	1	1	1	1	1	1	1	1	0	1	1	1	0	1	1	0	0
126	5	0.5	5	0	1	1	1	1	1	1	1	1	1	1	1	0	1	1	1	0	3	3	0	0
127	5	3	5	0	1	1	1	1	1	1	1	1	1	1	0	0	0	0	0	0	3	3	0	0
128	0	0.5	0.5	1	1	1	1	1	1	1	1	1	1	1	1	0	1	1	1	0	1	1	0	0
129	0	0.5	0.5	1	1	1	1	1	1	1	1	1	1	1	1	0	1	1	1	0	1	1	0	0
130	0.5	1	2	1	1	1	1	1	1	1	1	1	1	1	1	0	1	1	1	0	1	1	0	0
131	3	1.5	1	0	1	1	1	1	1	1	1	1	1	1	1	0	1	1	1	0	0	0	0	0
132	1	1	0.5	0	1	1	1	1	1	1	0	1	1	1	1	0	0	0	0	0	1	1	0	0
133	2	2	5	0	1	1	1	1	1	1	1	1	1	1	1	0	1	1	1	0	1	1	0	0
134	5	2	2	1	1	1	1	1	1	1	1	0	1	1	1	0	0	1	1	0	1	1	0	0
135	3	2	4	1	1	1	1	1	1	1	1	1	1	1	1	0	1	1	1	0	3	3	1	0
136	0	0.5	2	0	1	1	1	1	1	1	1	1	1	1	1	0	1	1	1	0	3	3	0	0
137	1	2	0.5	1	1	1	1	1	1	1	1	1	1	1	1	1	1	1	1	1	1	1	0	0
138	1	1	3	0	1	1	1	1	1	0	0	1	1	1	1	1	1	1	1	0	6	6	0	0
139	2	0.5	0.5	0	1	1	1	1	1	1	1	1	1	1	1	1	0	1	1	0	3	3	0	0
140	1	1	1	0	1	1	1	0	0	0	0	0	1	1	0	0	1	1	1	0	7	7	0	0
141	2	1	2	1	1	1	1	1	1	1	1	1	1	1	1	0	1	1	1	1	1	1	0	0
142	0	0.5	0.3	1	1	1	1	1	1	0	0	0	1	0	0	0	0	1	1	1	1	1	0	0
143	0	0	0	1	1	1	1	1	1	1	1	1	1	1	1	1	1	1	1	1	1	1	0	0
144	1	1	0.2	1	1	1	1	1	1	1	1	1	1	1	1	0	1	1	1	1	1	1	0	0
145	1	1	1	0	1	1	1	1	1	0	1	0	1	1	1	1	0	1	1	0	7	7	0	1
146	1	1	0.5	0	1	1	1	1	1	1	1	1	1	1	1	1	1	1	1	1	7	7	0	0
147	0	0	6	1	1	1	1	1	1	1	0	0	1	1	1	0	0	0	0	0	7	7	0	0
148	0.1	0.1	0.1	0	0	1	1	1	1	0	0	1	1	1	1	0	0	0	0	0	7	7	0	0
149	1	1	1	0	0	1	1	1	1	1	1	0	1	1	1	0	1	1	1	0	15	15	0	0
150	1	1	0.5	0	0	0	0	0	0	0	0	0	0	0	0	0	0	0	0	0	0	0	0	0
151	0	0	1	0	1	1	1	1	1	0	0	1	1	1	1	0	0	0	0	0	1	1	0	0
152	0.1	0.2	1	0	1	1	1	1	1	0	0	0	1	0	0	0	1	1	1	0	120	120	0	0
153	0	0	0	0	1	1	1	1	1	0	0	1	1	1	1	0	1	1	1	0	7	7	0	0
154	0	0	1	1	0	1	1	1	1	0	0	1	1	1	1	0	0	0	0	0	7	7	1	0
155	0	0	1	1	1	1	1	1	1	0	0	0	1	1	1	0	0	0	0	0	3	3	0	0
156	1	2	2	1	1	1	1	1	1	1	1	0	0	1	1	0	0	0	0	0	0	0	0	0
157	5	0.5	0.1	0	1	1	1	0	1	1	0	0	1	1	1	0	0	0	0	1	0	0	0	0
158	5	2	0.5	0	1	0	1	0	1	0	0	1	1	1	1	0	1	1	1	0	0	0	0	0
159	0.3	0.5	2	1	1	1	1	1	1	0	0	1	1	1	1	0	1	0	1	0	0	0	0	0
160	3	0.7	2	1	1	1	0	0	1	1	0	0	1	1	1	0	1	1	1	0	0	0	0	0
161	3	5	3	1	1	1	0	0	1	1	1	1	1	1	1	0	1	1	1	0	0	0	0	0
162	1	1	0.5	1	1	1	0	0	1	1	0	0	1	1	1	0	1	1	1	0	0	0	0	0
163	3	3	3	1	1	1	0	0	1	1	1	1	1	1	1	0	1	1	1	0	0	0	0	0
164	1	2	0.5	1	1	1	0	0	1	1	1	0	1	1	1	0	1	1	1	0	0	0	0	0
165	3	1	0.5	1	1	1	0	0	1	1	1	0	1	1	1	0	1	1	1	0	0	0	0	0
166	1	1	3	1	1	1	0	0	1	1	1	0	1	1	1	0	1	1	1	0	0	0	0	0
167	5	1	5	1	1	1	0	0	1	1	0	0	1	1	1	0	1	1	1	0	0	0	0	0
168	3	1	8	1	1	1	0	0	1	1	1	1	1	1	1	0	1	1	1	1	0	0	0	0
169	5	0.4	5	0	1	1	1	1	1	1	0	0	1	1	1	0	1	1	1	0	0	0	0	0
170	3	1	10	1	1	1	1	1	1	0	1	1	1	1	1	0	1	1	1	0	0	0	0	0
171	3	1	10	1	1	1	0	0	1	0	1	1	1	1	1	0	1	1	1	0	0	0	0	0
172	3	0.5	20	1	1	1	0	0	1	0	1	1	1	1	1	0	1	1	1	0	0	0	0	0
173	3	1.5	10	1	1	1	1	1	1	1	0	1	1	1	1	0	1	1	1	0	0	0	0	0
174	3	0	2	0	1	1	1	1	0	0	0	0	1	0	0	0	0	1	1	0	0	0	0	0
175	1	0.5	4	0	1	1	0	0	0	0	0	0	0	0	0	0	0	1	0	0	0	0	0	0
176	1	1	10	1	1	0	0	0	1	1	1	1	1	1	1	0	1	1	1	0	0	0	0	0
177	12	0.5	2	0	1	0	1	1	1	1	1	1	1	1	1	1	1	1	1	0	0	0	0	0
178	0.1	0.1	1.5	0	1	0	1	1	1	1	1	1	1	1	1	1	1	1	1	0	0	0	0	0
179	0.3	0.1	3	0	1	0	1	1	1	1	1	1	1	1	1	1	1	1	1	0	0	0	0	0
180	0.2	0.1	2	0	1	0	1	1	1	1	1	1	1	1	1	1	1	1	1	0	0	0	0	0
181	5	2	5	0	1	1	1	1	1	1	1	1	1	1	1	0	1	1	1	1	0	0	0	0
182	4	1	3	1	1	1	1	1	1	1	0	1	1	1	1	0	0	0	0	0	0	0	0	0
183	10	3	5	1	1	1	0	1	1	1	0	0	1	1	1	0	0	0	0	0	0	0	0	0
184	6	0.3	0.5	1	1	1	0	0	1	1	0	1	1	1	1	0	0	0	0	0	0	0	1	0
185	0.5	0.5	0.5	1	1	1	0	0	1	1	1	1	1	1	1	0	0	0	0	0	0	0	0	0
186	3	1	2	1	1	1	1	1	1	1	1	1	1	1	1	0	0	0	0	0	0	0	0	0
187	4	0.5	0.3	0	1	1	1	1	1	1	1	1	1	1	0	1	0	0	0	0	0	0	0	0
188	3	2	7	0	1	1	1	1	1	1	1	1	1	1	1	1	1	1	1	1	0	0	0	0
189	6	2	6	1	1	1	1	1	1	1	1	1	1	1	1	0	0	0	0	0	0	0	0	0
190	3	1	2	1	1	1	1	1	1	1	1	1	1	1	1	0	1	1	1	0	0	0	0	1
191	0.4	0.3	0.5	0	1	1	1	1	1	0	1	1	0	1	1	1	0	0	0	0	0	0	0	0
192	0.02	0.5	0.5	1	1	1	1	1	1	1	1	1	1	1	1	1	0	0	0	0	0	0	0	0
193	0.4	0.4	0.05	1	1	1	0	1	1	1	0	1	1	1	1	0	1	1	0	0	0	0	0	0
194	3	2	10	1	1	1	1	1	1	0	0	1	1	1	1	0	1	0	0	0	0	0	0	0
195	2	0.5	3	0	1	1	1	1	0	0	1	1	1	1	1	0	1	1	1	0	0	0	0	0
196	2.5	0.3	6	1	1	1	1	1	1	1	1	0	1	1	1	0	0	1	0	0	0	0	0	0
197	1	3	2.5	0	1	1	1	1	1	0	0	1	1	1	0	0	1	0	0	0	0	0	0	0
198	6	0	0.6	0	0	1	0	0	1	0	0	1	1	1	0	0	1	0	0	0	0	0	0	0
199	1	0	0.5	0	1	1	0	1	1	0	0	1	1	1	1	0	0	0	0	0	0	0	0	0
200	5	8	2	0	0	1	1	1	1	0	0	1	1	0	0	0	1	0	0	0	0	0	0	0
201	1	1	1	0	1	1	0	1	1	1	0	1	1	1	1	0	0	0	0	0	0	0	0	0
202	5	3	4	0	1	1	1	1	1	0	0	1	1	0	0	0	0	0	0	0	0	0	0	0
203	4	3	0.9	0	1	1	1	1	1	0	0	1	1	1	1	0	0	0	0	0	0	0	0	0
204	1	1	2	1	1	0	1	1	1	1	1	0	1	1	1	1	1	1	1	0	0	0	0	0
205	4	1	1.5	0	1	0	1	1	1	1	1	1	1	1	1	0	0	1	1	0	0	0	0	0
206	2	1	1	0	1	1	1	0	1	0	0	1	1	1	1	1	0	1	0	1	0	0	0	0
207	0.1	0	0.5	0	1	1	1	1	1	0	0	1	1	0	1	0	0	0	0	0	0	0	0	1
208	2	5	1	0	1	1	1	1	1	0	0	1	1	1	0	0	0	0	0	0	0	0	0	0
209	0.1	0	0.01	0	1	1	1	1	1	0	0	0	1	1	1	0	0	0	0	0	0	0	0	0
210	0.5	0	0.5	1	0	0	0	1	1	0	0	0	0	0	0	0	0	0	0	0	0	0	0	0
211	0.1	0	0.1	1	0	0	0	1	0	0	0	1	1	1	0	0	0	0	0	0	0	0	0	0
212	0.1	0	0.05	0	0	1	1	1	1	0	0	1	1	1	0	0	0	0	0	0	0	0	0	0
213	1	0	2	0	0	0	1	1	1	0	0	1	0	1	0	0	0	0	0	0	0	0	0	0
214	0.01	0	0.02	0	0	0	1	1	1	0	0	0	0	0	0	0	0	0	0	0	0	0	0	0
215	0.5	0	0.5	1	0	0	0	0	1	0	0	0	0	0	0	0	0	0	0	0	0	0	0	0
216	5	0.2	5	0	1	1	1	1	1	0	0	1	1	1	0	0	0	0	0	0	0	0	0	0
217	2	0.2	2	0	1	1	1	1	1	0	0	1	1	1	0	0	0	0	0	0	0	0	0	0
218	0.3	1	0.5	1	1	1	1	1	1	1	1	1	1	1	1	0	1	1	1	1	0	0	0	0
219	5	5	1	1	1	1	1	1	1	1	0	1	1	1	1	0	1	1	1	1	0	0	0	0
220	0	2	2	1	1	1	1	1	1	1	0	1	1	1	1	0	1	1	1	0	0	0	0	0
221	2	1	2	0	1	1	1	1	1	0	0	1	1	0	1	0	1	1	1	0	0	0	0	0
222	5	1	1	0	1	1	0	1	1	0	0	1	0	0	1	1	1	1	1	1	0	0	0	0
223	1	1	2	1	1	1	1	1	1	1	1	1	1	1	1	0	1	1	1	0	0	0	0	0
224	1.5	2	4	0	1	1	1	1	1	0	0	1	1	1	1	0	1	1	1	0	0	0	0	0
225	0.5	0.1	1.5	0	1	1	1	1	1	1	1	1	1	1	1	0	1	1	1	0	0	0	0	0
226	1	1	2	0	1	1	1	1	1	1	1	1	1	1	0	0	1	1	1	0	0	0	0	0
227	1	1	2	1	1	1	1	1	1	1	1	1	1	1	1	0	1	1	1	0	0	0	0	0
228	0.5	1	1	0	1	1	1	1	1	1	1	1	1	1	1	0	0	0	0	0	0	0	0	0
229	2	2	2	0	1	1	1	1	1	0	0	1	1	1	1	0	1	1	1	0	0	0	1	0
230	0	0	0	0	1	1	1	0	0	0	0	1	1	1	1	0	1	1	1	0	0	0	0	0
231	0	0	2	0	1	1	1	1	1	0	0	1	1	1	0	0	1	1	1	0	0	0	0	0
232	0	0	0	1	1	1	1	1	1	0	1	0	0	1	1	0	1	1	1	0	0	0	0	0
233	0	0	0	0	1	1	1	1	1	0	0	1	1	1	1	0	1	1	1	0	1	1	0	0
234	10	10	7	0	1	1	1	1	1	0	0	1	1	1	1	0	1	1	1	0	1	1	0	0
235	0	0	0	0	1	1	1	1	1	0	0	1	1	1	1	0	1	1	1	0	1	1	0	0
236	0	0	0	0	1	1	1	1	1	1	0	1	1	1	1	0	1	1	1	0	1	1	0	0
237	0	2	10	0	1	1	1	1	1	1	1	1	1	1	1	0	1	1	1	1	1	1	0	0
238	1	5	1	1	1	1	1	1	1	0	0	1	1	1	1	0	1	1	1	0	3	3	0	0
239	0.6	0	0	0	1	1	1	1	1	1	1	1	1	1	1	0	1	1	1	1	3	3	0	0
240	4	3	5	1	1	1	1	1	1	1	1	1	1	1	1	0	1	1	1	0	3	3	0	0
241	3	1	1	0	1	1	1	1	1	1	1	1	1	1	1	0	1	1	1	1	3	3	0	0
242	10	1	2	0	1	1	1	1	1	1	1	1	1	1	1	0	1	1	1	0	1	1	0	0
243	0.5	0.5	1	0	1	1	1	1	1	1	1	1	1	1	1	1	1	1	1	0	2	2	1	0
244	0.1	0.1	1	1	1	1	1	1	1	1	1	1	1	1	1	1	1	1	1	0	2	2	1	0
245	0	0	0	0	1	1	1	1	1	1	0	1	1	1	1	0	1	1	1	0	1	1	1	0
246	2	1	5	1	1	1	1	1	1	1	1	1	1	1	1	0	1	1	1	0	1	1	0	0
