# Supplementary material for: Status, evaluation, and influencing factors of biosecurity levels in pig farms in China
Source: BMC Vet Res. 2023 Dec 13;19:272. doi: 10.1186/s12917-023-03827-6 (PMC10717797; doi:10.1186/s12917-023-03827-6)
Supplement: Supplementary file 2 — Additional file 2. Results of rank sum ratio analyses for biosecurity prevention and control levels in all pig farms. [file 12917_2023_3827_MOESM2_ESM.xls]

## Sheet: RSR value calculation table
RSR value calculation table
Item	Distance from the nearest farm is _ _ _ km [rank]	Distance from the nearest residential area is _ _ _ km [rank]	Distance from main traffic roads is _ _ _ km [rank]	Whether the fattening pigs are all in and out (1= yes, 0= no) [rank]	Whether the farm has an immunization record ______(1= yes, 0= no) [rank]	Are there natural barriers (such as rivers, mountains, farmland, etc.) around the farm _____(1= yes, 0= no) [rank]	Is the farm managed by districts (sows, nursing pigs and piglets are separated)? (1= yes, 0= no) [rank]	Whether the transport means is dedicated for the special session ____(1= yes, 0= no) [rank]	Are the clean roads and dirty roads separated? _____(1= yes, 0= no) [rank]	Has the water source been tested? (1= yes, 0= no) [rank]	Whether drinking water is disinfected (1= yes, 0= no) [rank]	Is there a transit site in the inner and outer field areas in 2019 (1= yes, 0= no) [rank]	Are there any decontamination operations (such as bathing, disinfection, changing clothes and boots, etc.) in the staff entry area in 2019 (1= yes, 0= no) [rank]	Whether there are vehicles entering the decontamination site in 2019 (1= yes, 0= no) [rank]	Will the feed be disinfected when entering the market? (1= yes, 0= no) [rank]	Is the introduction of frozen semen tested for pathogen? (1= yes, 0= no) [rank]	Can birds be effectively controlled (1= yes, 0= no) [rank]	Whether rodents can be effectively controlled (1= yes, 0= no) [rank]	Can insects (such as ticks, mosquitoes and flies) be effectively controlled (1= yes, 0= no) [rank]	Is there a resident veterinarian? [rank]	Road disinfection frequency [rank]	Sterilization frequency of pens (with pigs) [rank]	Can external personnel and vehicles freely enter the farm? (1= yes, 0= no) [rank]	Whether to use kitchen waste for feeding (1= yes, 0= no) [rank]	RSR value	RSR ranking
1	99.5	104.5	74.5	82.5	139	157.5	147	35.5	145	69.5	78.5	160.5	132	145	149.5	108	51.5	166	48.5	218.5	47.5	71.5	135	127.5	0.454	179
2	56	200.5	30	82.5	139	157.5	147	35.5	21.5	69.5	78.5	160.5	132	145	149.5	108	51.5	166	172	218.5	47.5	71.5	135	127.5	0.456	175
3	56	200.5	120.5	82.5	139	157.5	147	35.5	21.5	69.5	78.5	160.5	132	145	149.5	108	51.5	166	172	218.5	47.5	71.5	135	127.5	0.471	164
4	136.5	76	228.5	82.5	139	34	147	159	145	192.5	78.5	37	8.5	21.5	149.5	231.5	51.5	166	48.5	245	236.5	71.5	11.5	127.5	0.476	159
5	175	163	30	82.5	139	157.5	147	159	145	69.5	78.5	160.5	132	145	149.5	231.5	175	166	48.5	226	214	71.5	135	127.5	0.561	73
6	56	24.5	30	82.5	139	34	23.5	35.5	21.5	69.5	78.5	160.5	132	145	149.5	231.5	51.5	166	48.5	233	214	71.5	135	127.5	0.415	207
7	56	163	120.5	82.5	139	157.5	147	159	145	69.5	202	37	132	145	149.5	231.5	51.5	166	48.5	233	214	71.5	135	127.5	0.537	93
8	108.5	104.5	120.5	206	139	157.5	23.5	35.5	145	69.5	78.5	160.5	132	145	149.5	108	51.5	166	48.5	218.5	179.5	71.5	135	127.5	0.486	147
9	18.5	24.5	120.5	206	139	34	147	35.5	21.5	69.5	78.5	37	132	21.5	27	231.5	51.5	42.5	48.5	233	214	71.5	135	127.5	0.382	219
10	99.5	104.5	218.5	82.5	139	157.5	147	159	21.5	69.5	78.5	160.5	132	145	27	231.5	51.5	42.5	48.5	241	247	71.5	135	127.5	0.496	136
11	136.5	163	120.5	82.5	139	34	23.5	35.5	21.5	69.5	78.5	160.5	132	145	27	108	51.5	166	48.5	218.5	179.5	71.5	135	127.5	0.417	205
12	56	59	197.5	82.5	139	34	147	35.5	21.5	69.5	78.5	37	8.5	21.5	27	108	175	42.5	172	182.5	179.5	71.5	135	127.5	0.372	224
13	86	59	120.5	82.5	139	34	147	35.5	21.5	69.5	78.5	160.5	132	145	149.5	231.5	175	166	48.5	218.5	179.5	71.5	135	127.5	0.475	160
14	56	59	74.5	82.5	139	34	147	35.5	21.5	69.5	78.5	37	132	21.5	27	108	51.5	42.5	48.5	218.5	179.5	71.5	135	127.5	0.337	235
15	56	163	30	82.5	139	34	147	35.5	21.5	69.5	78.5	160.5	132	21.5	27	108	51.5	42.5	48.5	218.5	154	71.5	135	127.5	0.363	228
16	56	59	74.5	82.5	139	34	147	159	21.5	69.5	78.5	37	132	21.5	149.5	108	51.5	42.5	48.5	182.5	121	71.5	135	127.5	0.362	229
17	56	24.5	7.5	82.5	139	157.5	147	159	145	69.5	78.5	160.5	132	145	149.5	108	175	166	172	207.5	154	71.5	135	127.5	0.501	131
18	56	163	44	82.5	139	34	147	35.5	21.5	69.5	78.5	160.5	132	145	149.5	108	175	166	172	233	214	71.5	135	127.5	0.482	154
19	56	59	30	82.5	139	34	147	35.5	21.5	69.5	78.5	160.5	132	145	149.5	108	175	166	172	218.5	179.5	71.5	135	127.5	0.454	181
20	56	104.5	30	82.5	139	34	147	159	145	69.5	78.5	160.5	132	145	149.5	108	175	42.5	48.5	218.5	179.5	71.5	135	127.5	0.462	170
21	99.5	104.5	74.5	82.5	139	34	147	159	21.5	69.5	78.5	160.5	132	21.5	27	231.5	175	42.5	172	218.5	179.5	71.5	135	127.5	0.456	174
22	18.5	24.5	120.5	82.5	139	34	147	35.5	21.5	69.5	78.5	37	132	145	149.5	108	175	166	172	182.5	121	71.5	135	127.5	0.421	203
23	18.5	24.5	7.5	82.5	139	34	147	159	145	69.5	78.5	37	132	145	149.5	108	175	166	172	207.5	154	71.5	135	127.5	0.453	183
24	78	24.5	120.5	82.5	139	34	147	159	21.5	192.5	78.5	37	132	145	149.5	108	51.5	166	172	218.5	179.5	71.5	135	127.5	0.467	166
25	78	24.5	120.5	82.5	139	34	147	159	21.5	69.5	78.5	160.5	132	145	149.5	108	175	166	172	207.5	154	71.5	135	127.5	0.482	155
26	78	24.5	52.5	82.5	139	34	147	159	21.5	69.5	78.5	37	132	21.5	27	108	51.5	166	172	182.5	121	71.5	135	127.5	0.378	223
27	78	24.5	120.5	82.5	139	34	147	159	145	69.5	78.5	37	132	145	149.5	108	51.5	166	172	207.5	154	71.5	135	127.5	0.461	171
28	78	76	120.5	82.5	139	34	147	35.5	21.5	69.5	78.5	37	132	145	149.5	108	51.5	166	172	182.5	121	71.5	135	127.5	0.418	204
29	99.5	24.5	120.5	82.5	139	34	147	35.5	21.5	69.5	78.5	37	132	145	149.5	108	51.5	166	172	207.5	154	71.5	135	127.5	0.423	201
30	136.5	163	120.5	82.5	139	34	147	35.5	145	69.5	78.5	37	132	145	149.5	108	175	166	172	207.5	154	71.5	135	127.5	0.494	137
31	56	59	170.5	82.5	139	34	147	35.5	21.5	69.5	78.5	160.5	132	145	149.5	108	175	166	172	227.5	199.5	71.5	135	127.5	0.483	153
32	78	24.5	74.5	82.5	139	34	23.5	35.5	145	69.5	78.5	37	132	145	149.5	108	175	166	172	233	179.5	71.5	135	127.5	0.441	194
33	78	24.5	44	82.5	139	34	147	159	145	69.5	78.5	160.5	132	145	149.5	108	175	166	172	227.5	199.5	71.5	135	127.5	0.501	130
34	18.5	24.5	120.5	206	139	157.5	147	159	145	69.5	78.5	160.5	132	145	27	108	175	166	172	182.5	121	71.5	135	127.5	0.504	128
35	136.5	163	74.5	82.5	139	34	147	159	145	69.5	78.5	37	132	145	149.5	108	51.5	166	172	207.5	154	71.5	135	127.5	0.487	146
36	99.5	104.5	74.5	82.5	139	157.5	147	159	145	69.5	78.5	160.5	132	145	149.5	108	51.5	166	172	241	230	71.5	135	127.5	0.531	104
37	136.5	163	189.5	82.5	139	34	147	159	145	69.5	78.5	160.5	132	145	149.5	108	175	166	172	241	230	71.5	135	127.5	0.566	69
38	56	59	7.5	206	139	34	23.5	35.5	145	69.5	78.5	37	8.5	21.5	27	108	51.5	166	172	241	230	71.5	135	127.5	0.38	221
39	136.5	163	120.5	206	139	157.5	147	159	145	69.5	78.5	37	132	145	149.5	108	175	166	172	182.5	154	71.5	135	127.5	0.553	79
40	78	76	170.5	206	139	157.5	147	159	145	69.5	78.5	160.5	132	145	149.5	108	51.5	166	172	182.5	236.5	71.5	135	127.5	0.551	81
41	18.5	24.5	218.5	206	139	157.5	147	35.5	145	69.5	78.5	37	132	145	149.5	108	175	166	172	182.5	121	71.5	135	127.5	0.5	133
42	40	70.5	170.5	206	139	34	147	159	145	69.5	78.5	160.5	8.5	21.5	149.5	108	51.5	42.5	48.5	182.5	47.5	71.5	135	127.5	0.407	212
43	247	59	17	206	139	34	23.5	35.5	145	69.5	78.5	37	132	21.5	149.5	108	51.5	42.5	48.5	241	214	71.5	11.5	127.5	0.39	217
44	18.5	70.5	74.5	82.5	139	157.5	147	35.5	145	69.5	202	160.5	132	145	149.5	108	51.5	42.5	48.5	247	245	71.5	135	127.5	0.473	162
45	78	127.5	218.5	82.5	139	157.5	147	35.5	145	69.5	78.5	37	132	21.5	149.5	108	51.5	42.5	48.5	233	214	71.5	135	127.5	0.447	190
46	56	123.5	57	206	139	34	23.5	35.5	145	192.5	78.5	160.5	132	145	149.5	108	175	166	172	218.5	47.5	71.5	11.5	4	0.447	189
47	136.5	163	74.5	82.5	139	157.5	147	159	145	69.5	202	160.5	132	21.5	149.5	108	51.5	42.5	48.5	233	214	71.5	135	127.5	0.501	129
48	18.5	82.5	52.5	82.5	15.5	157.5	147	35.5	145	69.5	78.5	160.5	132	145	247	108	175	42.5	172	81	47.5	71.5	135	127.5	0.427	200
49	18.5	104.5	44	82.5	139	157.5	147	159	145	247	78.5	160.5	132	145	27	108	51.5	42.5	48.5	241	47.5	71.5	135	127.5	0.449	188
50	18.5	231.5	170.5	82.5	139	157.5	147	159	145	69.5	202	37	132	145	27	108	51.5	42.5	48.5	182.5	154	71.5	135	127.5	0.47	165
51	18.5	76	44	82.5	15.5	34	147	159	145	69.5	78.5	160.5	132	145	149.5	108	51.5	42.5	48.5	81	47.5	71.5	135	127.5	0.366	227
52	90	200.5	7.5	82.5	139	157.5	147	159	145	69.5	78.5	160.5	132	145	149.5	108	51.5	42.5	48.5	182.5	47.5	71.5	135	127.5	0.452	185
53	18.5	163	30	82.5	139	157.5	147	159	145	69.5	78.5	160.5	132	145	27	108	51.5	42.5	48.5	207.5	47.5	71.5	11.5	127.5	0.4	216
54	18.5	59	150	82.5	15.5	157.5	147	159	145	69.5	78.5	160.5	132	145	149.5	231.5	175	166	172	81	47.5	71.5	135	127.5	0.485	149
55	18.5	163	170.5	82.5	139	157.5	147	159	145	69.5	78.5	160.5	132	145	27	108	51.5	42.5	48.5	81	47.5	71.5	135	127.5	0.423	202
56	18.5	163	7.5	206	139	157.5	23.5	159	145	192.5	78.5	160.5	132	145	149.5	108	51.5	42.5	48.5	81	47.5	71.5	11.5	127.5	0.416	206
57	18.5	104.5	74.5	82.5	139	157.5	147	159	145	69.5	78.5	160.5	132	145	27	108	51.5	42.5	48.5	241	230	71.5	135	127.5	0.455	178
58	18.5	104.5	74.5	82.5	139	157.5	147	35.5	145	69.5	78.5	160.5	132	145	27	108	51.5	42.5	48.5	233	214	71.5	11.5	127.5	0.409	210
59	18.5	231.5	170.5	82.5	139	157.5	147	159	145	69.5	202	160.5	132	145	27	108	51.5	42.5	48.5	246	241.5	71.5	135	127.5	0.516	116
60	39	104.5	30	82.5	139	157.5	147	159	145	192.5	202	160.5	132	145	27	108	51.5	42.5	48.5	233	214	71.5	135	127.5	0.488	144
61	175	214.5	44	82.5	139	34	147	159	145	192.5	78.5	160.5	132	145	149.5	231.5	175	166	172	182.5	154	164.5	135	127.5	0.591	40
62	136.5	59	120.5	82.5	15.5	34	23.5	35.5	21.5	69.5	78.5	37	132	21.5	27	108	51.5	42.5	48.5	81	241.5	243	11.5	127.5	0.312	239
63	56	24.5	120.5	82.5	15.5	34	147	35.5	21.5	69.5	78.5	37	132	21.5	149.5	108	51.5	42.5	48.5	81	236.5	239	135	127.5	0.353	233
64	56	24.5	74.5	82.5	15.5	34	23.5	35.5	21.5	69.5	78.5	37	132	21.5	27	108	51.5	42.5	48.5	81	236.5	239	135	127.5	0.304	240
65	56	24.5	30	82.5	15.5	34	147	159	21.5	69.5	78.5	37	132	21.5	27	108	51.5	42.5	48.5	81	236.5	239	135	127.5	0.338	234
66	99.5	59	120.5	82.5	15.5	34	23.5	35.5	21.5	69.5	78.5	37	132	21.5	27	108	51.5	42.5	48.5	81	179.5	239	135	127.5	0.315	238
67	99.5	59	30	82.5	15.5	34	147	159	145	69.5	78.5	160.5	132	21.5	149.5	108	175	166	48.5	81	179.5	202	135	127.5	0.44	197
68	56	24.5	120.5	82.5	15.5	34	147	35.5	21.5	69.5	78.5	37	132	145	149.5	108	51.5	42.5	48.5	81	230	235	135	127.5	0.372	225
69	56	24.5	120.5	82.5	139	34	147	35.5	21.5	69.5	78.5	37	132	21.5	149.5	108	51.5	42.5	48.5	81	241.5	243	11.5	127.5	0.355	232
70	56	24.5	30	82.5	15.5	34	147	35.5	21.5	69.5	78.5	37	8.5	21.5	27	108	51.5	42.5	48.5	81	241.5	243	11.5	127.5	0.277	243
71	196	24.5	170.5	82.5	15.5	34	23.5	35.5	21.5	69.5	78.5	37	132	21.5	27	108	51.5	42.5	48.5	81	197.5	71.5	11.5	127.5	0.288	242
72	175	104.5	30	206	15.5	34	147	159	145	69.5	78.5	37	132	21.5	149.5	108	175	166	48.5	81	197.5	215	135	127.5	0.465	167
73	175	127.5	197.5	82.5	15.5	157.5	147	159	21.5	69.5	78.5	37	132	21.5	27	108	51.5	42.5	48.5	81	244	245	11.5	127.5	0.406	213
74	222	200.5	170.5	82.5	15.5	157.5	147	159	145	69.5	78.5	37	132	145	149.5	108	175	166	48.5	81	179.5	225.5	135	127.5	0.533	103
75	136.5	104.5	120.5	82.5	139	157.5	147	159	145	69.5	78.5	160.5	132	145	27	108	175	166	172	182.5	230	235	135	127.5	0.563	72
76	196	163	30	82.5	15.5	157.5	147	159	145	69.5	78.5	160.5	132	145	149.5	108	51.5	42.5	172	182.5	214	225.5	135	127.5	0.521	111
77	175	123.5	30	82.5	139	157.5	147	159	145	69.5	78.5	160.5	132	145	149.5	108	175	166	172	182.5	214	225.5	135	127.5	0.573	62
78	222	244	17	82.5	139	34	147	159	145	192.5	78.5	160.5	132	145	149.5	108	175	166	48.5	81	214	202	135	127.5	0.557	75
79	136.5	163	170.5	82.5	139	157.5	147	159	145	192.5	78.5	160.5	132	145	149.5	108	175	166	172	182.5	214	225.5	135	127.5	0.618	17
80	136.5	163	74.5	82.5	139	157.5	147	159	145	192.5	78.5	160.5	132	145	149.5	108	175	166	172	81	214	225.5	135	127.5	0.585	47
81	233.5	163	240	206	139	157.5	23.5	35.5	145	192.5	78.5	160.5	132	145	149.5	108	175	166	172	81	179.5	202	135	127.5	0.598	32
82	86	104.5	74.5	82.5	139	157.5	147	159	145	69.5	78.5	160.5	132	145	149.5	108	175	166	172	81	179.5	202	135	127.5	0.536	95
83	136.5	163	120.5	206	139	157.5	147	35.5	145	192.5	78.5	160.5	132	145	149.5	108	51.5	42.5	48.5	182.5	121	202	135	127.5	0.527	108
84	222	163	44	206	139	157.5	23.5	35.5	145	69.5	78.5	160.5	132	145	149.5	108	175	166	172	81	179.5	202	135	127.5	0.543	87
85	175	214.5	52.5	206	139	157.5	23.5	35.5	145	192.5	202	160.5	132	145	149.5	108	175	166	172	182.5	179.5	202	135	127.5	0.603	28
86	196	231.5	120.5	82.5	139	157.5	147	159	145	69.5	78.5	37	132	145	149.5	108	175	166	172	81	179.5	202	135	127.5	0.563	71
87	72	24.5	245	206	139	157.5	147	159	145	192.5	78.5	160.5	132	145	149.5	108	51.5	166	48.5	81	121	202	11.5	127.5	0.518	115
88	136.5	163	120.5	82.5	139	34	147	159	145	192.5	202	160.5	132	145	149.5	108	51.5	42.5	172	81	154	187	135	127.5	0.534	100
89	56	104.5	30	206	139	157.5	23.5	35.5	145	192.5	202	160.5	132	145	27	108	175	166	172	182.5	179.5	202	135	127.5	0.54	88
90	222	76	120.5	82.5	139	157.5	147	159	145	69.5	78.5	37	132	145	149.5	108	175	166	172	81	230	247	135	127.5	0.557	76
91	240	163	197.5	206	139	157.5	147	159	145	192.5	202	160.5	132	145	149.5	108	175	166	172	182.5	95.5	143.5	135	127.5	0.648	3
92	164	231.5	170.5	82.5	139	34	23.5	35.5	21.5	69.5	78.5	160.5	132	145	27	108	175	166	48.5	81	214	225.5	135	127.5	0.471	163
93	136.5	127.5	120.5	82.5	139	157.5	147	159	145	192.5	78.5	37	8.5	21.5	149.5	108	175	166	172	81	121	216.5	135	4	0.486	148
94	136.5	104.5	197.5	206	139	157.5	147	159	145	192.5	78.5	160.5	132	145	149.5	108	175	166	172	81	47.5	235	135	127.5	0.59	42
95	136.5	104.5	120.5	82.5	139	157.5	147	35.5	145	69.5	78.5	37	132	21.5	27	108	51.5	42.5	48.5	81	179.5	71.5	135	127.5	0.384	218
96	78	24.5	120.5	82.5	139	34	23.5	35.5	21.5	69.5	78.5	37	132	21.5	149.5	108	175	166	172	81	179.5	202	135	127.5	0.404	214
97	136.5	163	120.5	82.5	139	157.5	23.5	35.5	21.5	69.5	78.5	37	132	21.5	149.5	108	175	42.5	48.5	81	154	187	135	127.5	0.409	209
98	56	59	44	82.5	139	157.5	147	159	145	69.5	78.5	37	132	145	149.5	108	51.5	166	48.5	81	214	225.5	135	127.5	0.465	167
99	175	163	197.5	82.5	139	34	147	159	21.5	69.5	78.5	160.5	132	145	149.5	108	175	166	172	81	95.5	143.5	135	127.5	0.516	117
100	222	214.5	246.5	206	139	157.5	147	159	145	69.5	78.5	160.5	132	145	149.5	108	175	166	172	81	179.5	225.5	135	127.5	0.631	10
101	136.5	59	120.5	82.5	139	157.5	147	159	145	69.5	78.5	160.5	132	145	149.5	108	175	166	172	81	214	225.5	135	127.5	0.554	78
102	240	214.5	218.5	82.5	139	157.5	147	159	145	192.5	78.5	160.5	132	145	149.5	108	175	166	172	81	179.5	202	135	127.5	0.625	12
103	240	231.5	120.5	82.5	139	34	147	35.5	145	69.5	202	37	132	145	149.5	108	175	166	172	81	121	164.5	135	127.5	0.533	101
104	99.5	76	52.5	82.5	139	157.5	147	159	145	192.5	202	160.5	132	145	149.5	108	175	166	172	182.5	154	187	135	127.5	0.581	52
105	209.5	231.5	170.5	82.5	15.5	34	147	159	145	192.5	202	160.5	132	145	149.5	108	175	166	172	182.5	121	164.5	135	127.5	0.595	38
106	222	104.5	120.5	82.5	139	34	147	159	145	69.5	202	160.5	132	145	149.5	108	175	166	172	81	121	164.5	135	127.5	0.55	82
107	99.5	104.5	120.5	82.5	139	157.5	147	159	145	192.5	202	160.5	132	145	149.5	108	175	166	172	81	121	164.5	135	127.5	0.571	64
108	136.5	163	170.5	82.5	15.5	157.5	147	35.5	145	192.5	78.5	160.5	132	145	149.5	108	175	42.5	172	81	121	164.5	135	127.5	0.512	118
109	164	200.5	44	82.5	139	34	23.5	35.5	145	69.5	78.5	160.5	132	145	149.5	108	175	166	172	81	121	164.5	135	127.5	0.481	156
110	136.5	163	150	206	139	157.5	147	159	145	69.5	202	160.5	132	145	149.5	108	175	166	172	81	121	202	135	127.5	0.599	31
111	110	127.5	197.5	82.5	139	157.5	147	159	145	192.5	202	37	132	145	149.5	108	51.5	42.5	48.5	182.5	154	202	135	127.5	0.536	97
112	175	200.5	52.5	206	139	157.5	147	159	145	69.5	78.5	160.5	132	145	149.5	108	175	166	172	81	121	164.5	135	127.5	0.568	67
113	136.5	104.5	120.5	82.5	139	157.5	147	159	145	192.5	202	37	132	145	149.5	231.5	175	166	172	81	121	164.5	135	127.5	0.577	57
114	136.5	214.5	234	206	139	157.5	147	159	145	192.5	202	160.5	132	145	27	108	175	166	172	81	121	164.5	135	127.5	0.615	20
115	240	59	30	82.5	139	157.5	147	159	145	192.5	202	37	132	145	149.5	108	51.5	42.5	48.5	182.5	121	164.5	135	127.5	0.506	124
116	196	163	207.5	82.5	139	157.5	147	159	145	192.5	202	160.5	132	145	149.5	108	51.5	166	172	81	121	164.5	135	127.5	0.591	41
117	136.5	163	240	82.5	139	157.5	147	159	145	192.5	202	160.5	132	145	149.5	108	175	166	172	81	121	164.5	135	127.5	0.607	25
118	246	239	240	82.5	139	157.5	147	159	145	192.5	202	160.5	132	145	149.5	108	175	166	172	81	121	164.5	11.5	127.5	0.618	18
119	245	247	120.5	82.5	139	157.5	147	159	145	192.5	202	160.5	132	145	149.5	108	175	166	172	81	121	164.5	135	127.5	0.62	15
120	136.5	163	120.5	82.5	139	157.5	147	159	145	192.5	202	160.5	132	145	149.5	108	175	166	172	81	121	164.5	135	127.5	0.587	45
121	236	231.5	207.5	206	139	157.5	147	159	145	192.5	202	160.5	132	145	149.5	108	175	166	172	81	179.5	202	135	127.5	0.667	1
122	136.5	163	197.5	206	139	157.5	147	159	145	192.5	202	160.5	132	145	149.5	231.5	175	166	172	81	121	164.5	11.5	4	0.6	30
123	136.5	163	218.5	82.5	139	157.5	147	159	145	192.5	202	160.5	132	145	149.5	231.5	175	166	172	81	121	164.5	11.5	4	0.583	50
124	136.5	163	52.5	206	139	157.5	147	159	145	192.5	202	160.5	132	145	149.5	108	175	166	172	81	121	164.5	135	127.5	0.597	34
125	136.5	163	218.5	206	139	157.5	147	159	145	192.5	202	160.5	132	145	149.5	108	175	166	172	81	121	164.5	135	127.5	0.625	13
126	222	104.5	218.5	82.5	139	157.5	147	159	145	192.5	202	160.5	132	145	149.5	108	175	166	172	81	179.5	202	135	127.5	0.625	14
127	222	231.5	218.5	82.5	139	157.5	147	159	145	192.5	202	160.5	132	145	27	108	51.5	42.5	48.5	81	179.5	202	135	127.5	0.563	70
128	18.5	104.5	74.5	206	139	157.5	147	159	145	192.5	202	160.5	132	145	149.5	108	175	166	172	81	121	164.5	135	127.5	0.571	65
129	18.5	104.5	74.5	206	139	157.5	147	159	145	192.5	202	160.5	132	145	149.5	108	175	166	172	81	121	164.5	135	127.5	0.571	65
130	99.5	163	170.5	206	139	157.5	147	159	145	192.5	202	160.5	132	145	149.5	108	175	166	172	81	121	164.5	135	127.5	0.61	24
131	196	200.5	120.5	82.5	139	157.5	147	159	145	192.5	202	160.5	132	145	149.5	108	175	166	172	81	47.5	71.5	135	127.5	0.576	59
132	136.5	163	74.5	82.5	139	157.5	147	159	145	192.5	78.5	160.5	132	145	149.5	108	51.5	42.5	48.5	81	121	164.5	135	127.5	0.496	135
133	175	214.5	218.5	82.5	139	157.5	147	159	145	192.5	202	160.5	132	145	149.5	108	175	166	172	81	121	164.5	135	127.5	0.619	16
134	222	214.5	170.5	206	139	157.5	147	159	145	192.5	202	37	132	145	149.5	108	51.5	166	172	81	121	164.5	135	127.5	0.598	33
135	196	214.5	207.5	206	139	157.5	147	159	145	192.5	202	160.5	132	145	149.5	108	175	166	172	81	179.5	202	11.5	127.5	0.637	7
136	18.5	104.5	170.5	82.5	139	157.5	147	159	145	192.5	202	160.5	132	145	149.5	108	175	166	172	81	179.5	202	135	127.5	0.582	51
137	136.5	214.5	74.5	206	139	157.5	147	159	145	192.5	202	160.5	132	145	149.5	231.5	175	166	172	182.5	121	164.5	135	127.5	0.647	4
138	136.5	163	197.5	82.5	139	157.5	147	159	145	69.5	78.5	160.5	132	145	149.5	231.5	175	166	172	81	201	216.5	135	127.5	0.602	29
139	175	104.5	74.5	82.5	139	157.5	147	159	145	192.5	202	160.5	132	145	149.5	231.5	51.5	166	172	81	179.5	202	135	127.5	0.592	39
140	136.5	163	120.5	82.5	139	157.5	147	35.5	21.5	69.5	78.5	37	132	145	27	108	175	166	172	81	214	225.5	135	127.5	0.489	143
141	175	163	170.5	206	139	157.5	147	159	145	192.5	202	160.5	132	145	149.5	108	175	166	172	182.5	121	164.5	135	127.5	0.64	6
142	18.5	104.5	52.5	206	139	157.5	147	159	145	69.5	78.5	37	132	21.5	27	108	51.5	166	172	182.5	121	164.5	135	127.5	0.459	172
143	18.5	24.5	7.5	206	139	157.5	147	159	145	192.5	202	160.5	132	145	149.5	231.5	175	166	172	182.5	121	164.5	135	127.5	0.584	49
144	136.5	163	44	206	139	157.5	147	159	145	192.5	202	160.5	132	145	149.5	108	175	166	172	182.5	121	164.5	135	127.5	0.612	23
145	136.5	163	120.5	82.5	139	157.5	147	159	145	69.5	202	37	132	145	149.5	231.5	51.5	166	172	81	214	225.5	135	4	0.551	80
146	136.5	163	74.5	82.5	139	157.5	147	159	145	192.5	202	160.5	132	145	149.5	231.5	175	166	172	182.5	214	225.5	135	127.5	0.643	5
147	18.5	24.5	228.5	206	139	157.5	147	159	145	192.5	78.5	37	132	145	149.5	108	51.5	42.5	48.5	81	214	225.5	135	127.5	0.505	125
148	56	59	30	82.5	15.5	157.5	147	159	145	69.5	78.5	160.5	132	145	149.5	108	51.5	42.5	48.5	81	214	225.5	135	127.5	0.442	193
149	136.5	163	120.5	82.5	15.5	157.5	147	159	145	192.5	202	37	132	145	149.5	108	175	166	172	81	236.5	239	135	127.5	0.578	55
150	136.5	163	74.5	82.5	15.5	34	23.5	35.5	21.5	69.5	78.5	37	8.5	21.5	27	108	51.5	42.5	48.5	81	47.5	71.5	135	127.5	0.26	246
151	18.5	24.5	120.5	82.5	139	157.5	147	159	145	69.5	78.5	160.5	132	145	149.5	108	51.5	42.5	48.5	81	121	164.5	135	127.5	0.44	196
152	56	76	120.5	82.5	139	157.5	147	159	145	69.5	78.5	37	132	21.5	27	108	175	166	172	81	246	246	135	127.5	0.49	141
153	18.5	24.5	7.5	82.5	139	157.5	147	159	145	69.5	78.5	160.5	132	145	149.5	108	175	166	172	81	214	225.5	135	127.5	0.509	120
154	18.5	24.5	120.5	206	15.5	157.5	147	159	145	69.5	78.5	160.5	132	145	149.5	108	51.5	42.5	48.5	81	214	225.5	11.5	127.5	0.445	192
155	18.5	24.5	120.5	206	139	157.5	147	159	145	69.5	78.5	37	132	145	149.5	108	51.5	42.5	48.5	81	179.5	202	135	127.5	0.456	173
156	136.5	214.5	170.5	206	139	157.5	147	159	145	192.5	202	37	8.5	145	149.5	108	51.5	42.5	48.5	81	47.5	71.5	135	127.5	0.493	138
157	222	104.5	30	82.5	139	157.5	147	35.5	145	192.5	78.5	37	132	145	149.5	108	51.5	42.5	48.5	182.5	47.5	71.5	135	127.5	0.441	195
158	222	214.5	74.5	82.5	139	34	147	35.5	145	69.5	78.5	160.5	132	145	149.5	108	175	166	172	81	47.5	71.5	135	127.5	0.491	139
159	86	104.5	170.5	206	139	157.5	147	159	145	69.5	78.5	160.5	132	145	149.5	108	175	42.5	172	81	47.5	71.5	135	127.5	0.508	122
160	196	125	170.5	206	139	157.5	23.5	35.5	145	192.5	78.5	37	132	145	149.5	108	175	166	172	81	47.5	71.5	135	127.5	0.509	121
161	196	241.5	197.5	206	139	157.5	23.5	35.5	145	192.5	202	160.5	132	145	149.5	108	175	166	172	81	47.5	71.5	135	127.5	0.575	60
162	136.5	163	74.5	206	139	157.5	23.5	35.5	145	192.5	78.5	37	132	145	149.5	108	175	166	172	81	47.5	71.5	135	127.5	0.489	142
163	196	231.5	197.5	206	139	157.5	23.5	35.5	145	192.5	202	160.5	132	145	149.5	108	175	166	172	81	47.5	71.5	135	127.5	0.573	63
164	136.5	214.5	74.5	206	139	157.5	23.5	35.5	145	192.5	202	37	132	145	149.5	108	175	166	172	81	47.5	71.5	135	127.5	0.518	114
165	196	163	74.5	206	139	157.5	23.5	35.5	145	192.5	202	37	132	145	149.5	108	175	166	172	81	47.5	71.5	135	127.5	0.52	113
166	136.5	163	197.5	206	139	157.5	23.5	35.5	145	192.5	202	37	132	145	149.5	108	175	166	172	81	47.5	71.5	135	127.5	0.531	105
167	222	163	218.5	206	139	157.5	23.5	35.5	145	192.5	78.5	37	132	145	149.5	108	175	166	172	81	47.5	71.5	135	127.5	0.528	107
168	196	163	234	206	139	157.5	23.5	35.5	145	192.5	202	160.5	132	145	149.5	108	175	166	172	182.5	47.5	71.5	135	127.5	0.585	48
169	222	85.5	218.5	82.5	139	157.5	147	159	145	192.5	78.5	37	132	145	149.5	108	175	166	172	81	47.5	71.5	135	127.5	0.535	98
170	196	163	240	206	139	157.5	147	159	145	69.5	202	160.5	132	145	149.5	108	175	166	172	81	47.5	71.5	135	127.5	0.589	43
171	196	163	240	206	139	157.5	23.5	35.5	145	69.5	202	160.5	132	145	149.5	108	175	166	172	81	47.5	71.5	135	127.5	0.548	83
172	196	104.5	246.5	206	139	157.5	23.5	35.5	145	69.5	202	160.5	132	145	149.5	108	175	166	172	81	47.5	71.5	135	127.5	0.539	91
173	196	200.5	240	206	139	157.5	147	159	145	192.5	78.5	160.5	132	145	149.5	108	175	166	172	81	47.5	71.5	135	127.5	0.596	37
174	196	24.5	170.5	82.5	139	157.5	147	159	21.5	69.5	78.5	37	132	21.5	27	108	51.5	166	172	81	47.5	71.5	135	127.5	0.409	211
175	136.5	104.5	207.5	82.5	139	157.5	23.5	35.5	21.5	69.5	78.5	37	8.5	21.5	27	108	51.5	166	48.5	81	47.5	71.5	135	127.5	0.335	236
176	136.5	163	240	206	139	34	23.5	35.5	145	192.5	202	160.5	132	145	149.5	108	175	166	172	81	47.5	71.5	135	127.5	0.538	92
177	244	104.5	170.5	82.5	139	34	147	159	145	192.5	202	160.5	132	145	149.5	231.5	175	166	172	81	47.5	71.5	135	127.5	0.576	58
178	56	59	150	82.5	139	34	147	159	145	192.5	202	160.5	132	145	149.5	231.5	175	166	172	81	47.5	71.5	135	127.5	0.533	102
179	86	59	197.5	82.5	139	34	147	159	145	192.5	202	160.5	132	145	149.5	231.5	175	166	172	81	47.5	71.5	135	127.5	0.546	85
180	78	59	170.5	82.5	139	34	147	159	145	192.5	202	160.5	132	145	149.5	231.5	175	166	172	81	47.5	71.5	135	127.5	0.54	90
181	222	214.5	218.5	82.5	139	157.5	147	159	145	192.5	202	160.5	132	145	149.5	108	175	166	172	182.5	47.5	71.5	135	127.5	0.616	19
182	209.5	163	197.5	206	139	157.5	147	159	145	192.5	78.5	160.5	132	145	149.5	108	51.5	42.5	48.5	81	47.5	71.5	135	127.5	0.522	110
183	240	231.5	218.5	206	139	157.5	23.5	159	145	192.5	78.5	37	132	145	149.5	108	51.5	42.5	48.5	81	47.5	71.5	135	127.5	0.501	132
184	233.5	82.5	74.5	206	139	157.5	23.5	35.5	145	192.5	78.5	160.5	132	145	149.5	108	51.5	42.5	48.5	81	47.5	71.5	11.5	127.5	0.429	199
185	99.5	104.5	74.5	206	139	157.5	23.5	35.5	145	192.5	202	160.5	132	145	149.5	108	51.5	42.5	48.5	81	47.5	71.5	135	127.5	0.452	184
186	196	163	170.5	206	139	157.5	147	159	145	192.5	202	160.5	132	145	149.5	108	51.5	42.5	48.5	81	47.5	71.5	135	127.5	0.536	94
187	209.5	104.5	52.5	82.5	139	157.5	147	159	145	192.5	202	160.5	132	145	27	231.5	51.5	42.5	48.5	81	47.5	71.5	135	127.5	0.488	145
188	196	214.5	231.5	82.5	139	157.5	147	159	145	192.5	202	160.5	132	145	149.5	231.5	175	166	172	182.5	47.5	71.5	135	127.5	0.635	8
189	233.5	214.5	228.5	206	139	157.5	147	159	145	192.5	202	160.5	132	145	149.5	108	51.5	42.5	48.5	81	47.5	71.5	135	127.5	0.561	74
190	196	163	170.5	206	139	157.5	147	159	145	192.5	202	160.5	132	145	149.5	108	175	166	172	81	47.5	71.5	135	4	0.578	56
191	90	82.5	74.5	82.5	139	157.5	147	159	145	69.5	202	160.5	8.5	145	149.5	231.5	51.5	42.5	48.5	81	47.5	71.5	135	127.5	0.447	191
192	38	104.5	74.5	206	139	157.5	147	159	145	192.5	202	160.5	132	145	149.5	231.5	51.5	42.5	48.5	81	47.5	71.5	135	127.5	0.504	127
193	90	85.5	19.5	206	139	157.5	23.5	159	145	192.5	78.5	160.5	132	145	149.5	108	175	166	48.5	81	47.5	71.5	135	127.5	0.48	157
194	196	214.5	240	206	139	157.5	147	159	145	69.5	78.5	160.5	132	145	149.5	108	175	42.5	48.5	81	47.5	71.5	135	127.5	0.536	96
195	175	104.5	197.5	82.5	139	157.5	147	159	21.5	69.5	202	160.5	132	145	149.5	108	175	166	172	81	47.5	71.5	135	127.5	0.527	109
196	185	82.5	228.5	206	139	157.5	147	159	145	192.5	202	37	132	145	149.5	108	51.5	166	48.5	81	47.5	71.5	135	127.5	0.53	106
197	136.5	231.5	189.5	82.5	139	157.5	147	159	145	69.5	78.5	160.5	132	145	27	108	175	42.5	48.5	81	47.5	71.5	135	127.5	0.478	158
198	233.5	24.5	92	82.5	15.5	157.5	23.5	35.5	145	69.5	78.5	160.5	132	145	27	108	175	42.5	48.5	81	47.5	71.5	135	127.5	0.381	220
199	136.5	24.5	74.5	82.5	139	157.5	23.5	159	145	69.5	78.5	160.5	132	145	149.5	108	51.5	42.5	48.5	81	47.5	71.5	135	127.5	0.403	215
200	222	245	170.5	82.5	15.5	157.5	147	159	145	69.5	78.5	160.5	132	21.5	27	108	175	42.5	48.5	81	47.5	71.5	135	127.5	0.45	187
201	136.5	163	120.5	82.5	139	157.5	23.5	159	145	192.5	78.5	160.5	132	145	149.5	108	51.5	42.5	48.5	81	47.5	71.5	135	127.5	0.455	177
202	222	231.5	207.5	82.5	139	157.5	147	159	145	69.5	78.5	160.5	132	21.5	27	108	51.5	42.5	48.5	81	47.5	71.5	135	127.5	0.454	180
203	209.5	231.5	93	82.5	139	157.5	147	159	145	69.5	78.5	160.5	132	145	149.5	108	51.5	42.5	48.5	81	47.5	71.5	135	127.5	0.474	161
204	136.5	163	170.5	206	139	34	147	159	145	192.5	202	37	132	145	149.5	231.5	175	166	172	81	47.5	71.5	135	127.5	0.568	68
205	209.5	163	150	82.5	139	34	147	159	145	192.5	202	160.5	132	145	149.5	108	51.5	166	172	81	47.5	71.5	135	127.5	0.535	99
206	175	163	120.5	82.5	139	157.5	147	35.5	145	69.5	78.5	160.5	132	145	149.5	231.5	51.5	166	48.5	182.5	47.5	71.5	135	127.5	0.5	134
207	56	24.5	74.5	82.5	139	157.5	147	159	145	69.5	78.5	160.5	132	21.5	149.5	108	51.5	42.5	48.5	81	47.5	71.5	135	4	0.369	226
208	175	241.5	120.5	82.5	139	157.5	147	159	145	69.5	78.5	160.5	132	145	27	108	51.5	42.5	48.5	81	47.5	71.5	135	127.5	0.454	182
209	56	24.5	15	82.5	139	157.5	147	159	145	69.5	78.5	37	132	145	149.5	108	51.5	42.5	48.5	81	47.5	71.5	135	127.5	0.38	221
210	99.5	24.5	74.5	206	15.5	34	23.5	159	145	69.5	78.5	37	8.5	21.5	27	108	51.5	42.5	48.5	81	47.5	71.5	135	127.5	0.293	241
211	56	24.5	30	206	15.5	34	23.5	159	21.5	69.5	78.5	160.5	132	145	27	108	51.5	42.5	48.5	81	47.5	71.5	135	127.5	0.32	237
212	56	24.5	19.5	82.5	15.5	157.5	147	159	145	69.5	78.5	160.5	132	145	27	108	51.5	42.5	48.5	81	47.5	71.5	135	127.5	0.36	230
213	136.5	24.5	170.5	82.5	15.5	34	147	159	145	69.5	78.5	160.5	8.5	145	27	108	51.5	42.5	48.5	81	47.5	71.5	135	127.5	0.357	231
214	37	24.5	17	82.5	15.5	34	147	159	145	69.5	78.5	37	8.5	21.5	27	108	51.5	42.5	48.5	81	47.5	71.5	135	127.5	0.273	244
215	99.5	24.5	74.5	206	15.5	34	23.5	35.5	145	69.5	78.5	37	8.5	21.5	27	108	51.5	42.5	48.5	81	47.5	71.5	135	127.5	0.272	245
216	222	76	218.5	82.5	139	157.5	147	159	145	69.5	78.5	160.5	132	145	27	108	51.5	42.5	48.5	81	47.5	71.5	135	127.5	0.451	186
217	175	76	170.5	82.5	139	157.5	147	159	145	69.5	78.5	160.5	132	145	27	108	51.5	42.5	48.5	81	47.5	71.5	135	127.5	0.435	198
218	86	163	74.5	206	139	157.5	147	159	145	192.5	202	160.5	132	145	149.5	108	175	166	172	182.5	47.5	71.5	135	127.5	0.581	53
219	222	241.5	120.5	206	139	157.5	147	159	145	192.5	78.5	160.5	132	145	149.5	108	175	166	172	182.5	47.5	71.5	135	127.5	0.604	27
220	18.5	214.5	170.5	206	139	157.5	147	159	145	192.5	78.5	160.5	132	145	149.5	108	175	166	172	81	47.5	71.5	135	127.5	0.556	77
221	175	163	170.5	82.5	139	157.5	147	159	145	69.5	78.5	160.5	132	21.5	149.5	108	175	166	172	81	47.5	71.5	135	127.5	0.512	119
222	222	163	120.5	82.5	139	157.5	23.5	159	145	69.5	78.5	160.5	8.5	21.5	149.5	231.5	175	166	172	182.5	47.5	71.5	135	127.5	0.508	123
223	136.5	163	170.5	206	139	157.5	147	159	145	192.5	202	160.5	132	145	149.5	108	175	166	172	81	47.5	71.5	135	127.5	0.588	44
224	164	214.5	207.5	82.5	139	157.5	147	159	145	69.5	78.5	160.5	132	145	149.5	108	175	166	172	81	47.5	71.5	135	127.5	0.546	86
225	99.5	59	150	82.5	139	157.5	147	159	145	192.5	202	160.5	132	145	149.5	108	175	166	172	81	47.5	71.5	135	127.5	0.54	88
226	136.5	163	170.5	82.5	139	157.5	147	159	145	192.5	202	160.5	132	145	27	108	175	166	172	81	47.5	71.5	135	127.5	0.547	84
227	136.5	163	170.5	206	139	157.5	147	159	145	192.5	202	160.5	132	145	246	108	175	166	172	81	47.5	71.5	135	127.5	0.605	26
228	99.5	163	120.5	82.5	139	157.5	147	159	145	192.5	202	160.5	132	145	149.5	108	51.5	42.5	48.5	81	47.5	71.5	135	127.5	0.49	140
229	175	214.5	170.5	82.5	139	157.5	147	159	145	69.5	78.5	160.5	132	145	149.5	108	175	166	172	81	47.5	71.5	11.5	127.5	0.52	112
230	18.5	24.5	7.5	82.5	139	157.5	147	35.5	21.5	69.5	78.5	160.5	132	145	149.5	108	175	166	172	81	47.5	71.5	135	127.5	0.414	208
231	18.5	24.5	170.5	82.5	139	157.5	147	159	145	69.5	78.5	160.5	132	145	27	108	175	166	172	81	47.5	71.5	135	127.5	0.462	169
232	18.5	24.5	7.5	206	139	157.5	147	159	145	69.5	202	37	8.5	145	149.5	108	175	166	172	81	47.5	71.5	135	127.5	0.455	176
233	18.5	24.5	7.5	82.5	139	157.5	147	159	145	69.5	78.5	160.5	132	145	149.5	108	175	166	172	81	121	164.5	135	127.5	0.483	150
234	240	246	231.5	82.5	139	157.5	147	159	145	69.5	78.5	160.5	132	145	149.5	108	175	166	172	81	121	164.5	135	127.5	0.596	36
235	18.5	24.5	7.5	82.5	139	157.5	147	159	145	69.5	78.5	160.5	132	145	149.5	108	175	166	172	81	121	164.5	135	127.5	0.483	150
236	18.5	24.5	7.5	82.5	139	157.5	147	159	145	192.5	78.5	160.5	132	145	149.5	108	175	166	172	81	121	164.5	135	127.5	0.504	126
237	18.5	214.5	240	82.5	139	157.5	147	159	145	192.5	202	160.5	132	145	149.5	108	175	166	172	182.5	121	164.5	135	127.5	0.613	21
238	136.5	241.5	120.5	206	139	157.5	147	159	145	69.5	78.5	160.5	132	145	149.5	108	175	166	172	81	179.5	202	135	127.5	0.596	35
239	108.5	24.5	7.5	82.5	139	157.5	147	159	145	192.5	202	160.5	132	145	149.5	108	175	166	172	182.5	179.5	202	135	127.5	0.573	61
240	209.5	231.5	218.5	206	139	157.5	147	159	145	192.5	202	160.5	132	145	149.5	108	175	166	172	81	179.5	202	135	127.5	0.665	2
241	196	163	120.5	82.5	139	157.5	147	159	145	192.5	202	160.5	132	145	149.5	108	175	166	172	182.5	179.5	202	135	127.5	0.631	11
242	240	163	170.5	82.5	139	157.5	147	159	145	192.5	202	160.5	132	145	149.5	108	175	166	172	81	121	164.5	135	127.5	0.613	22
243	99.5	104.5	120.5	82.5	139	157.5	147	159	145	192.5	202	160.5	132	145	149.5	231.5	175	166	172	81	154	187	11.5	127.5	0.581	54
244	56	59	120.5	206	139	157.5	147	159	145	192.5	202	160.5	132	145	149.5	231.5	175	166	172	81	154	187	11.5	127.5	0.586	46
245	18.5	24.5	7.5	82.5	139	157.5	147	159	145	192.5	78.5	160.5	132	145	149.5	108	175	166	172	81	121	164.5	11.5	127.5	0.483	152
246	175	163	218.5	206	139	157.5	147	159	145	192.5	202	160.5	132	145	149.5	108	175	166	172	81	121	164.5	135	127.5	0.631	9

## Sheet: RSR distribution table
RSR distribution table
RSR distribution value	Frequency f	Cumulative frequency Σ f	Average rank	Average rank/n*100%	Probit value
0.26	1	1	1	0.4	2.352
0.2721	1	2	2	0.8	2.595
0.2727	1	3	3	1.2	2.748
0.2772	1	4	4	1.6	2.86
0.2882	1	5	5	2	2.951
0.2929	1	6	6	2.4	3.028
0.3041	1	7	7	2.8	3.094
0.3119	1	8	8	3.2	3.153
0.3154	1	9	9	3.6	3.206
0.3198	1	10	10	4	3.255
0.3351	1	11	11	4.5	3.3
0.3369	1	12	12	4.9	3.341
0.3382	1	13	13	5.3	3.38
0.3533	1	14	14	5.7	3.417
0.3548	1	15	15	6.1	3.451
0.357	1	16	16	6.5	3.484
0.3596	1	17	17	6.9	3.515
0.3624	1	18	18	7.3	3.545
0.3634	1	19	19	7.7	3.574
0.366	1	20	20	8.1	3.601
0.3688	1	21	21	8.5	3.628
0.3724	1	22	22	8.9	3.653
0.3724	1	23	23	9.3	3.678
0.3776	1	24	24	9.7	3.702
0.3796	2	26	25.5	10.3	3.737
0.381	1	27	27	10.9	3.77
0.3824	1	28	28	11.3	3.791
0.3844	1	29	29	11.7	3.812
0.3897	1	30	30	12.1	3.832
0.3998	1	31	31	12.6	3.852
0.4032	1	32	32	13	3.872
0.4037	1	33	33	13.4	3.89
0.4062	1	34	34	13.8	3.909
0.4071	1	35	35	14.2	3.927
0.4087	1	36	36	14.6	3.945
0.409	1	37	37	15	3.963
0.4092	1	38	38	15.4	3.98
0.4136	1	39	39	15.8	3.997
0.415	1	40	40	16.2	4.013
0.4161	1	41	41	16.6	4.03
0.4174	1	42	42	17	4.046
0.4184	1	43	43	17.4	4.062
0.4205	1	44	44	17.8	4.078
0.423	1	45	45	18.2	4.093
0.4232	1	46	46	18.6	4.108
0.4266	1	47	47	19	4.123
0.4292	1	48	48	19.4	4.138
0.4347	1	49	49	19.8	4.153
0.4395	1	50	50	20.2	4.167
0.4399	1	51	51	20.6	4.181
0.4406	1	52	52	21.1	4.195
0.4412	1	53	53	21.5	4.209
0.442	1	54	54	21.9	4.223
0.4451	1	55	55	22.3	4.237
0.4468	1	56	56	22.7	4.25
0.447	1	57	57	23.1	4.264
0.4473	1	58	58	23.5	4.277
0.4487	1	59	59	23.9	4.29
0.4503	1	60	60	24.3	4.303
0.4507	1	61	61	24.7	4.316
0.4517	1	62	62	25.1	4.329
0.452	1	63	63	25.5	4.341
0.4529	1	64	64	25.9	4.354
0.4542	1	65	65	26.3	4.366
0.4542	1	66	66	26.7	4.379
0.4543	1	67	67	27.1	4.391
0.4545	1	68	68	27.5	4.403
0.4547	1	69	69	27.9	4.415
0.455	1	70	70	28.3	4.427
0.4553	1	71	71	28.7	4.439
0.4558	1	72	72	29.1	4.451
0.4561	1	73	73	29.6	4.463
0.4561	1	74	74	30	4.474
0.4593	1	75	75	30.4	4.486
0.4612	1	76	76	30.8	4.498
0.4619	1	77	77	31.2	4.509
0.4621	1	78	78	31.6	4.52
0.4652	2	80	79.5	32.2	4.538
0.4673	1	81	81	32.8	4.554
0.4696	1	82	82	33.2	4.566
0.4711	1	83	83	33.6	4.577
0.4715	1	84	84	34	4.588
0.4732	1	85	85	34.4	4.599
0.4744	1	86	86	34.8	4.61
0.4745	1	87	87	35.2	4.621
0.4765	1	88	88	35.6	4.632
0.4785	1	89	89	36	4.642
0.4796	1	90	90	36.4	4.653
0.4813	1	91	91	36.8	4.664
0.482	1	92	92	37.2	4.675
0.4824	1	93	93	37.7	4.685
0.4828	1	94	94	38.1	4.696
0.4833	1	95	95	38.5	4.707
0.4834	2	96	96	38.9	4.717
0.4852	1	98	97.5	39.5	4.733
0.4859	1	99	99	40.1	4.749
0.486	1	100	100	40.5	4.759
0.4867	1	101	101	40.9	4.77
0.4879	1	102	102	41.3	4.78
0.4882	1	103	103	41.7	4.79
0.4885	1	104	104	42.1	4.801
0.489	1	105	105	42.5	4.811
0.49	1	106	106	42.9	4.821
0.4905	1	107	107	43.3	4.832
0.4913	1	108	108	43.7	4.842
0.493	1	109	109	44.1	4.852
0.4944	1	110	110	44.5	4.863
0.4955	1	111	111	44.9	4.873
0.4962	1	112	112	45.3	4.883
0.4996	1	113	113	45.7	4.893
0.4996	1	114	114	46.2	4.903
0.5006	1	115	115	46.6	4.914
0.5009	1	116	116	47	4.924
0.501	1	117	117	47.4	4.934
0.5011	1	118	118	47.8	4.944
0.504	1	119	119	48.2	4.954
0.5041	1	120	120	48.6	4.964
0.5041	1	121	121	49	4.975
0.5049	1	122	122	49.4	4.985
0.5057	1	123	123	49.8	4.995
0.5075	1	124	124	50.2	5.005
0.5077	1	125	125	50.6	5.015
0.5088	1	126	126	51	5.025
0.5094	1	127	127	51.4	5.036
0.5117	1	128	128	51.8	5.046
0.5124	1	129	129	52.2	5.056
0.5157	1	130	130	52.6	5.066
0.5159	1	131	131	53	5.076
0.5179	1	132	132	53.4	5.086
0.5185	1	133	133	53.8	5.097
0.5198	1	134	134	54.3	5.107
0.5204	1	135	135	54.7	5.117
0.5211	1	136	136	55.1	5.127
0.522	1	137	137	55.5	5.137
0.5272	1	138	138	55.9	5.148
0.5274	1	139	139	56.3	5.158
0.5277	1	140	140	56.7	5.168
0.5304	1	141	141	57.1	5.179
0.5305	1	142	142	57.5	5.189
0.5307	1	143	143	57.9	5.199
0.5326	1	144	144	58.3	5.21
0.5331	1	145	145	58.7	5.22
0.5331	1	146	146	59.1	5.23
0.5342	1	147	147	59.5	5.241
0.5348	1	148	148	59.9	5.251
0.5354	1	149	149	60.3	5.262
0.5355	1	150	150	60.7	5.272
0.5357	1	151	151	61.1	5.283
0.5358	1	152	152	61.5	5.293
0.536	1	153	153	61.9	5.304
0.5369	1	154	154	62.3	5.315
0.5377	1	155	155	62.8	5.325
0.5391	1	156	156	63.2	5.336
0.5402	1	157	157	63.6	5.347
0.5404	2	158	158	64	5.358
0.5426	1	160	159.5	64.6	5.374
0.5456	1	161	161	65.2	5.39
0.5461	1	162	162	65.6	5.401
0.547	1	163	163	66	5.412
0.5478	1	164	164	66.4	5.423
0.5503	1	165	165	66.8	5.434
0.5505	1	166	166	67.2	5.446
0.5509	1	167	167	67.6	5.457
0.5527	1	168	168	68	5.468
0.5541	1	169	169	68.4	5.48
0.5564	1	170	170	68.8	5.491
0.5569	1	171	171	69.2	5.502
0.5574	1	172	172	69.6	5.514
0.5608	1	173	173	70	5.526
0.5614	1	174	174	70.4	5.537
0.5626	1	175	175	70.9	5.549
0.5627	1	176	176	71.3	5.561
0.5628	1	177	177	71.7	5.573
0.5662	1	178	178	72.1	5.585
0.5676	1	179	179	72.5	5.597
0.5679	1	180	180	72.9	5.609
0.5706	2	181	181	73.3	5.621
0.5712	1	183	182.5	73.9	5.64
0.573	1	184	184	74.5	5.659
0.5734	1	185	185	74.9	5.671
0.5735	1	186	186	75.3	5.684
0.5746	1	187	187	75.7	5.697
0.5756	1	188	188	76.1	5.71
0.5759	1	189	189	76.5	5.723
0.5774	1	190	190	76.9	5.736
0.5777	1	191	191	77.3	5.75
0.5777	1	192	192	77.7	5.763
0.5805	1	193	193	78.1	5.777
0.5809	1	194	194	78.5	5.791
0.5814	1	195	195	78.9	5.805
0.5822	1	196	196	79.4	5.819
0.583	1	197	197	79.8	5.833
0.5838	1	198	198	80.2	5.847
0.5847	1	199	199	80.6	5.862
0.5847	1	200	200	81	5.877
0.5864	1	201	201	81.4	5.892
0.5873	1	202	202	81.8	5.907
0.5885	1	203	203	82.2	5.922
0.5895	1	204	204	82.6	5.938
0.5899	1	205	205	83	5.954
0.5912	1	206	206	83.4	5.97
0.5914	1	207	207	83.8	5.987
0.5924	1	208	208	84.2	6.003
0.5951	1	209	209	84.6	6.02
0.5957	1	210	210	85	6.037
0.5959	1	211	211	85.4	6.055
0.596	1	212	212	85.8	6.073
0.5967	1	213	213	86.2	6.091
0.598	1	214	214	86.6	6.11
0.5983	1	215	215	87	6.128
0.5987	1	216	216	87.4	6.148
0.6003	1	217	217	87.9	6.168
0.6018	1	218	218	88.3	6.188
0.6035	1	219	219	88.7	6.209
0.604	1	220	220	89.1	6.23
0.6048	1	221	221	89.5	6.252
0.6075	1	222	222	89.9	6.275
0.6103	1	223	223	90.3	6.298
0.6123	1	224	224	90.7	6.322
0.6132	1	225	225	91.1	6.347
0.6134	1	226	226	91.5	6.372
0.6153	1	227	227	91.9	6.399
0.616	1	228	228	92.3	6.426
0.6179	1	229	229	92.7	6.455
0.618	1	230	230	93.1	6.485
0.619	1	231	231	93.5	6.516
0.6198	1	232	232	93.9	6.549
0.6246	1	233	233	94.3	6.583
0.6247	1	234	234	94.7	6.62
0.6253	1	235	235	95.1	6.659
0.6307	1	236	236	95.5	6.7
0.6311	1	237	237	96	6.745
0.6312	1	238	238	96.4	6.794
0.6346	1	239	239	96.8	6.847
0.6369	1	240	240	97.2	6.906
0.6402	1	241	241	97.6	6.972
0.6435	1	242	242	98	7.049
0.647	1	243	243	98.4	7.14
0.6479	1	244	244	98.8	7.252
0.6647	1	245	245	99.2	7.405
0.6673	1	246	246	99.6	7.648

## Sheet: Regression model table 
Regression model table
	Non-standardized coefficient		Standardization coefficient	t	p	R²	Adj-R²	F
	B	Standard error	Beta
Constant	0.074	0.005	-	14.895	0	0.97	0.97	F (1, 240)=7741.115, p=0.000
Probit value	0.085	0.001	0.985	87.984	0
Dependent variable: RSR distribution value

## Sheet: Grading sort threshold table
Grading sort threshold table
Grade	Percentile critical value	Probit critical value	RSR critical value (fitting value)
Grade 1	< 3.593	< 3	< 0.347
Grade 2	3.593 ~	3 ~	0.347 ~
Grade 3	27.425 ~	4 ~	0.450 ~
Grade 4	72.575 ~	6 ~	0.552 ~
Grade 5	96.407 ~	7 ~	0.655 ~

## Sheet: Grading and sorting result tabl
Grading and sorting result table
Item	RSR value	RSR ranking	RSR fitting value	Grade
1	0.454	179	0.45	3
2	0.456	175	0.454	3
3	0.471	164	0.465	3
4	0.476	159	0.47	3
5	0.561	73	0.548	3
6	0.415	207	0.417	2
7	0.537	93	0.529	3
8	0.486	147	0.481	3
9	0.382	219	0.398	2
10	0.496	136	0.491	3
11	0.417	205	0.419	2
12	0.372	224	0.388	2
13	0.475	160	0.469	3
14	0.337	235	0.359	2
15	0.363	228	0.379	2
16	0.362	229	0.377	2
17	0.501	131	0.495	3
18	0.482	154	0.475	3
19	0.454	181	0.448	2
20	0.462	170	0.459	3
21	0.456	174	0.455	3
22	0.421	203	0.422	2
23	0.453	183	0.446	2
24	0.467	166	0.463	3
25	0.482	155	0.474	3
26	0.378	223	0.39	2
27	0.461	171	0.458	3
28	0.418	204	0.421	2
29	0.423	201	0.425	2
30	0.494	137	0.49	3
31	0.483	153	0.476	3
32	0.441	194	0.433	2
33	0.501	130	0.496	3
34	0.504	128	0.498	3
35	0.487	146	0.482	3
36	0.531	104	0.519	3
37	0.566	69	0.552	3
38	0.38	221	0.393	2
39	0.553	79	0.542	3
40	0.551	81	0.54	3
41	0.5	133	0.494	3
42	0.407	212	0.409	2
43	0.39	217	0.401	2
44	0.473	162	0.467	3
45	0.447	190	0.438	2
46	0.447	189	0.439	2
47	0.501	129	0.497	3
48	0.427	200	0.426	2
49	0.449	188	0.44	2
50	0.47	165	0.464	3
51	0.366	227	0.381	2
52	0.452	185	0.444	2
53	0.4	216	0.403	2
54	0.485	149	0.479	3
55	0.423	202	0.423	2
56	0.416	206	0.418	2
57	0.455	178	0.451	3
58	0.409	210	0.412	2
59	0.516	116	0.508	3
60	0.488	144	0.484	3
61	0.591	40	0.587	4
62	0.312	239	0.343	1
63	0.353	233	0.366	2
64	0.304	240	0.338	1
65	0.338	234	0.363	2
66	0.315	238	0.348	2
67	0.44	197	0.43	2
68	0.372	225	0.386	2
69	0.355	232	0.369	2
70	0.277	243	0.318	1
71	0.288	242	0.326	1
72	0.465	167	0.461	3
73	0.406	213	0.408	2
74	0.533	103	0.52	3
75	0.563	72	0.549	3
76	0.521	111	0.513	3
77	0.573	62	0.559	4
78	0.557	75	0.546	3
79	0.618	17	0.63	4
80	0.585	47	0.577	4
81	0.598	32	0.599	4
82	0.536	95	0.527	3
83	0.527	108	0.515	3
84	0.543	87	0.534	3
85	0.603	28	0.606	4
86	0.563	71	0.55	3
87	0.518	115	0.509	3
88	0.534	100	0.522	3
89	0.54	88	0.533	3
90	0.557	76	0.545	3
91	0.648	3	0.706	5
92	0.471	163	0.466	3
93	0.486	148	0.48	3
94	0.59	42	0.584	4
95	0.384	218	0.399	2
96	0.404	214	0.406	2
97	0.409	209	0.414	2
98	0.465	168	0.461	3
99	0.516	117	0.507	3
100	0.631	10	0.654	4
101	0.554	78	0.543	3
102	0.625	12	0.646	4
103	0.533	101	0.521	3
104	0.581	52	0.571	4
105	0.595	38	0.589	4
106	0.55	82	0.539	3
107	0.571	64	0.557	4
108	0.512	118	0.507	3
109	0.481	156	0.473	3
110	0.599	31	0.601	4
111	0.536	97	0.525	3
112	0.568	67	0.554	4
113	0.577	57	0.565	4
114	0.615	20	0.623	4
115	0.506	124	0.501	3
116	0.591	41	0.585	4
117	0.607	25	0.612	4
118	0.618	18	0.628	4
119	0.62	15	0.636	4
120	0.587	45	0.58	4
121	0.667	1	0.764	5
122	0.6	30	0.602	4
123	0.583	50	0.573	4
124	0.597	34	0.596	4
125	0.625	13	0.643	4
126	0.625	14	0.639	4
127	0.563	70	0.551	3
128	0.571	65	0.556	4
129	0.571	66	0.556	4
130	0.61	24	0.614	4
131	0.576	59	0.563	4
132	0.496	135	0.492	3
133	0.619	16	0.633	4
134	0.598	33	0.597	4
135	0.637	7	0.669	5
136	0.582	51	0.572	4
137	0.647	4	0.693	5
138	0.602	29	0.604	4
139	0.592	39	0.588	4
140	0.489	143	0.485	3
141	0.64	6	0.676	5
142	0.459	172	0.457	3
143	0.584	49	0.574	4
144	0.612	23	0.616	4
145	0.551	80	0.541	3
146	0.643	5	0.684	5
147	0.505	125	0.5	3
148	0.442	193	0.435	2
149	0.578	55	0.567	4
150	0.26	246	0.275	1
151	0.44	196	0.431	2
152	0.49	141	0.487	3
153	0.509	120	0.505	3
154	0.445	192	0.436	2
155	0.456	173	0.456	3
156	0.493	138	0.489	3
157	0.441	195	0.432	2
158	0.491	139	0.488	3
159	0.508	122	0.503	3
160	0.509	121	0.504	3
161	0.575	60	0.562	4
162	0.489	142	0.486	3
163	0.573	63	0.558	4
164	0.518	114	0.51	3
165	0.52	113	0.511	3
166	0.531	105	0.518	3
167	0.528	107	0.516	3
168	0.585	48	0.576	4
169	0.535	98	0.524	3
170	0.589	43	0.582	4
171	0.548	83	0.538	3
172	0.539	91	0.53	3
173	0.596	37	0.591	4
174	0.409	211	0.411	2
175	0.335	236	0.356	2
176	0.538	92	0.53	3
177	0.576	58	0.564	4
178	0.533	102	0.521	3
179	0.546	85	0.536	3
180	0.54	90	0.531	3
181	0.616	19	0.625	4
182	0.522	110	0.513	3
183	0.501	132	0.494	3
184	0.429	199	0.427	2
185	0.452	184	0.445	2
186	0.536	94	0.528	3
187	0.488	145	0.483	3
188	0.635	8	0.664	5
189	0.561	74	0.547	3
190	0.578	56	0.566	4
191	0.447	191	0.437	2
192	0.504	127	0.499	3
193	0.48	157	0.472	3
194	0.536	96	0.526	3
195	0.527	109	0.514	3
196	0.53	106	0.517	3
197	0.478	158	0.471	3
198	0.381	220	0.396	2
199	0.403	215	0.405	2
200	0.45	187	0.441	2
201	0.455	177	0.452	3
202	0.454	180	0.449	2
203	0.474	161	0.468	3
204	0.568	68	0.553	4
205	0.535	99	0.523	3
206	0.5	134	0.493	3
207	0.369	226	0.384	2
208	0.454	182	0.447	2
209	0.38	222	0.393	2
210	0.293	241	0.332	1
211	0.32	237	0.352	2
212	0.36	230	0.374	2
213	0.357	231	0.371	2
214	0.273	244	0.309	1
215	0.272	245	0.296	1
216	0.451	186	0.442	2
217	0.435	198	0.429	2
218	0.581	53	0.57	4
219	0.604	27	0.608	4
220	0.556	77	0.544	3
221	0.512	119	0.506	3
222	0.508	123	0.502	3
223	0.588	44	0.581	4
224	0.546	86	0.535	3
225	0.54	89	0.533	3
226	0.547	84	0.537	3
227	0.605	26	0.61	4
228	0.49	140	0.487	3
229	0.52	112	0.512	3
230	0.414	208	0.415	2
231	0.462	169	0.46	3
232	0.455	176	0.453	3
233	0.483	150	0.478	3
234	0.596	36	0.592	4
235	0.483	151	0.478	3
236	0.504	126	0.5	3
237	0.613	21	0.62	4
238	0.596	35	0.594	4
239	0.573	61	0.56	4
240	0.665	2	0.727	5
241	0.631	11	0.65	4
242	0.613	22	0.618	4
243	0.581	54	0.568	4
244	0.586	46	0.578	4
245	0.483	152	0.477	3
246	0.631	9	0.659	5
