# Supplementary material for: Status, evaluation, and influencing factors of biosecurity levels in pig farms in China
Source: BMC Vet Res. 2023 Dec 13;19:272. doi: 10.1186/s12917-023-03827-6 (PMC10717797; doi:10.1186/s12917-023-03827-6)
Supplement: Supplementary file 3 — Additional file 3. The detailed raw data list of all variables for empirical analysis. [file 12917_2023_3827_MOESM3_ESM.xlsx]

## Sheet: Sheet1
	The detailed raw data list of all variables for empirical analysis.
Questionnaire number	Province	RSR value	Biosecurity cost (RMB)	Gender: 1=male, 0=female	Age	Years of education	Have you received technical training (1=yes, 0=no)	Breeding years	Proportion of pig raising income to total family income (%)	Breeding scale	Number of farmers	Production organization form: 1=cooperative farms, 0=others	Production mode: (1,0,0)=self-breeding; (0,1,0)=commercial pig fattening; (0,0,1)=piglet breeding			Whether African swine fever has occurred (1=yes, 0=no)	Cognition on blocking difficulty of African swine fever
1	Hebei	0.454	935	0	39	9	1	16	90	650	4	1	1	0	0	0	3
2	Hebei	0.456	1010	1	38	12	0	8	100	218	2	1	1	0	0	0	3
3	Hebei	0.471	704.5	1	42	8	0	8	100	270	2	1	1	0	0	0	4
4	Hebei	0.476	1290	1	43	9	1	8	95	633	2	1	1	0	0	0	5
5	Hebei	0.561	11270	1	45	9	1	8	100	5250	1	1	1	0	0	0	4
6	Hebei	0.415	680	1	50	6	0	4	100	60	2	1	0	0	1	0	3
7	Hebei	0.537	1000	1	50	9	1	5	100	50	1	1	1	0	0	1	1
8	Hebei	0.486	30035	1	52	9	1	20	90	3500	1	1	0	1	0	0	4
9	Hebei	0.382	2200	1	50	9	0	20	100	120	2	1	1	0	0	1	4
10	Hebei	0.496	4250	1	52	9	1	8	100	95	1	1	1	0	0	0	3
11	Hebei	0.417	1580	1	56	9	1	12	95	22	1	1	0	1	0	0	4
12	Tianjin	0.372	750	0	52	9	1	20	60	12	2	1	1	0	0	1	5
13	Tianjin	0.475	5430	1	54	9	1	30	85	632	2	1	1	0	0	0	5
14	Tianjin	0.337	2260	1	53	5	1	20	100	6	2	1	1	0	0	0	5
15	Tianjin	0.363	3200	0	52	9	1	9	100	130	2	1	1	0	0	1	5
16	Tianjin	0.362	15210	1	36	9	1	12	90	1100	2	1	1	0	0	1	5
17	Tianjin	0.501	30210	1	52	12	1	12	100	320	1	1	1	0	0	1	5
18	Tianjin	0.482	1640	1	56	12	1	18	80	60	2	1	1	0	0	1	5
19	Tianjin	0.454	10250	1	45	9	1	16	70	210	2	1	1	0	0	1	5
20	Hebei	0.462	3150	1	54	9	1	30	100	370	2	1	1	0	0	0	4
21	Hebei	0.456	3600	1	34	9	0	5	80	25	1	1	1	0	0	1	5
22	Tianjin	0.421	2220	1	51	6	0	15	70	215	1	1	1	0	0	0	5
23	Tianjin	0.453	2760	1	49	9	0	16	100	122	1	1	1	0	0	0	5
24	Tianjin	0.467	11180	1	50	6	1	17	100	540	2	1	1	0	0	0	5
25	Tianjin	0.482	12220	1	50	9	1	20	100	230	2	1	1	0	0	1	5
26	Tianjin	0.378	4220	1	73	6	1	30	100	109	1	1	1	0	0	1	5
27	Tianjin	0.461	5250	1	59	9	1	20	100	114	2	1	1	0	0	1	5
28	Tianjin	0.418	18160	1	52	9	0	15	100	140	1	1	1	0	0	1	5
29	Tianjin	0.423	8120	0	50	9	1	15	100	20	2	1	1	0	0	1	5
30	Tianjin	0.494	11200	1	56	6	1	10	60	30	2	1	1	0	0	1	5
31	Tianjin	0.483	9110	1	58	9	1	15	100	220	2	1	1	0	0	1	5
32	Tianjin	0.441	6150	0	58	6	0	17	100	15	1	1	1	0	0	1	5
33	Tianjin	0.501	8200	1	53	9	1	20	60	215	1	1	1	0	0	0	5
34	Hebei	0.504	1000	1	50	6	1	20	100	400	2	1	0	1	0	0	5
35	Hebei	0.487	1600	1	46	9	1	16	100	210	2	1	1	0	0	0	5
36	Hebei	0.531	1200	1	47	9	1	19	100	430	2	1	1	0	0	0	5
37	Hebei	0.566	1045	1	56	9	1	15	80	228	2	1	1	0	0	0	5
38	Hebei	0.38	780	1	72	6	1	15	100	100	4	1	1	0	0	1	5
39	Hebei	0.553	515	0	58	12	1	10	60	100	2	1	0	1	0	0	5
40	Hebei	0.551	1000	1	45	10	0	3	30	200	3	1	0	1	0	0	5
41	Hebei	0.5	1215	0	60	0	1	20	100	1070	4	1	1	0	0	0	5
42	Hebei	0.407	31020	1	64	6	0	8	100	265	2	1	1	0	0	0	4
43	Hebei	0.39	500	1	42	9	0	5	60	120	3	1	0	0	1	0	5
44	Hebei	0.473	3200	1	50	9	1	10	100	150	2	1	0	1	0	0	5
45	Hebei	0.447	5000	1	50	9	0	14	95	420	2	1	1	0	0	0	5
46	Hebei	0.447	70000	1	56	9	0	2	60	800	1	1	0	1	0	1	2
47	Hebei	0.501	8000	0	40	9	0	2	100	95	1	1	1	0	0	0	5
48	Tianjin	0.427	1000	1	51	9	0	20	30	75	2	1	1	0	0	1	5
49	Tianjin	0.449	1000	1	65	6	1	20	100	65	1	1	1	0	0	1	5
50	Tianjin	0.47	2300	1	63	9	1	35	100	530	2	1	1	0	0	0	5
51	Tianjin	0.366	1600	1	51	5	0	17	100	44	1	1	1	0	0	1	5
52	Tianjin	0.452	10078	1	51	9	1	17	100	1540	1	1	1	0	0	1	5
53	Tianjin	0.4	10000	0	48	9	0	24	100	640	2	1	1	0	0	0	5
54	Tianjin	0.485	1000	1	56	9	1	20	100	6	1	1	1	0	0	1	5
55	Tianjin	0.423	1000	1	58	9	1	12	100	1340	1	1	1	0	0	1	5
56	Tianjin	0.416	1000	0	58	6	1	25	100	425	1	1	1	0	0	0	5
57	Tianjin	0.455	1500	1	46	9	1	10	100	160	1	1	1	0	0	1	5
58	Tianjin	0.409	25000	1	54	9	1	16	100	670	1	1	1	0	0	1	5
59	Tianjin	0.516	1500	1	56	9	1	20	100	48	2	1	1	0	0	0	5
60	Tianjin	0.488	500	1	49	6	0	15	100	325	1	1	1	0	0	1	5
61	Liaoning	0.591	85091.5	1	52	12	1	5	100	3370	2	1	1	0	0	1	5
62	Liaoning	0.312	570.78	1	50	7	0	4	80	430	2	0	1	0	0	0	4
63	Liaoning	0.353	254.08	0	50	9	0	16	80	95	2	0	1	0	0	0	4
64	Liaoning	0.304	251.01	1	44	7	0	7	60	60	2	0	1	0	0	0	4
65	Liaoning	0.338	1451.6	1	48	8	0	8	70	110	2	0	1	0	0	0	4
66	Liaoning	0.315	1100.75	0	48	9	0	20	60	50	2	0	0	0	1	0	4
67	Liaoning	0.44	2268.82	1	52	12	1	15	100	1280	2	1	1	0	0	0	5
68	Liaoning	0.372	670.95	0	46	6	0	20	10	55	1	0	1	0	0	0	5
69	Liaoning	0.355	150.3	0	48	6	0	4	20	78	1	0	0	0	1	0	5
70	Liaoning	0.277	440	0	58	6	0	4	100	75	2	0	1	0	0	0	5
71	Liaoning	0.288	1280	0	63	6	0	15	40	80	1	0	0	1	0	0	5
72	Liaoning	0.465	2100	0	50	6	0	6	30	100	1	0	0	1	0	0	5
73	Liaoning	0.406	390.48	0	52	9	1	8	60	530	2	0	1	0	0	0	5
74	Jilin	0.533	2281.1	1	48	12	1	16	100	1180	2	1	1	0	0	0	5
75	Jilin	0.563	23401.6	1	46	9	1	8	90	300	1	1	0	0	1	0	5
76	Jilin	0.521	23350.8	1	50	10	1	5	100	800	1	1	0	0	1	0	5
77	Jilin	0.573	78440.8	1	65	12	1	23	80	2300	2	1	1	0	0	1	4
78	Jilin	0.557	65580.7	1	57	12	1	14	100	3300	2	1	1	0	0	1	4
79	Jilin	0.618	135771	1	53	6	0	12	100	1120	3	1	1	0	0	0	5
80	Jilin	0.585	28260.8	1	49	6	0	10	100	2170	2	1	1	0	0	0	5
81	Sichuan	0.598	20050	1	44	12	1	5	10	1100	1	1	0	1	0	1	4
82	Sichuan	0.536	48080.4	1	59	12	1	15	40	650	2	1	1	0	0	0	5
83	Sichuan	0.527	17972.5	1	42	5	1	21	100	4300	2	1	0	1	0	0	5
84	Sichuan	0.543	22010.5	1	46	12	1	4	30	1100	1	1	0	1	0	0	5
85	Sichuan	0.603	1000	1	45	9	1	2	40	3800	1	1	0	1	0	0	5
86	Sichuan	0.563	6110	1	47	9	1	10	100	1200	3	1	1	0	0	1	5
87	Sichuan	0.518	12200.8	1	45	12	1	6	100	2060	2	1	1	0	0	1	5
88	Sichuan	0.534	8530.4	1	48	9	1	5	60	480	2	1	1	0	0	1	5
89	Hubei	0.54	600	1	62	5	1	4	80	1500	2	1	0	1	0	0	4
90	Hubei	0.557	4210.6	1	59	12	1	16	100	410	2	1	1	0	0	0	5
91	Hubei	0.648	409240	1	31	16	1	10	100	4500	1	1	1	0	0	0	5
92	Hubei	0.471	1600	1	45	9	1	12	70	82	1	0	1	0	0	1	5
93	Hubei	0.486	13240.9	1	49	10	1	5	80	360	1	0	1	0	0	0	5
94	Jiangsu	0.59	20118.2	1	43	12	1	11	50	1800	1	1	0	1	0	1	5
95	Jiangsu	0.384	13173.4	1	37	12	1	12	100	1080	3	1	1	0	0	0	5
96	Jiangsu	0.404	2015.2	1	51	9	1	7	50	165	2	0	0	1	0	0	5
97	Jiangsu	0.409	880	1	70	5	1	40	100	98	2	0	0	0	1	1	5
98	Jiangsu	0.465	2660.25	1	54	9	1	13	100	1030	3	1	1	0	0	1	5
99	Jiangsu	0.516	101620	1	63	8	1	25	70	535	2	0	1	0	0	1	5
100	Jiangsu	0.631	60	1	48	12	1	28	80	1600	2	1	0	1	0	1	5
101	Jiangsu	0.554	2100.2	1	44	12	1	12	90	635	2	1	1	0	0	1	5
102	Jiangsu	0.625	5160	1	56	12	1	11	95	1300	2	1	1	0	0	1	5
103	Jiangsu	0.533	1320.3	1	52	5	0	12	100	670	3	1	1	0	0	1	5
104	Jiangsu	0.581	25373.3	1	50	12	1	10	100	6600	1	1	1	0	0	1	5
105	Jiangsu	0.595	20446.1	0	49	12	1	10	100	6800	2	1	1	0	0	1	5
106	Jiangsu	0.55	1100.2	1	45	9	1	12	80	460	2	1	1	0	0	1	5
107	Jiangsu	0.571	4180.4	1	38	9	1	11	90	830	2	0	1	0	0	1	5
108	Jiangsu	0.512	30180.3	0	46	8	1	15	50	530	2	0	1	0	0	1	5
109	Jiangsu	0.481	5180.4	1	52	6	0	5	100	530	2	0	1	0	0	1	5
110	Sichuan	0.599	10291.6	1	48	12	1	27	90	6	3	0	1	0	0	0	5
111	Sichuan	0.536	206616	1	34	16	1	9	95	350	1	1	1	0	0	1	5
112	Sichuan	0.568	105021	1	35	12	1	5	100	24	2	1	0	1	0	0	5
113	Sichuan	0.577	128590	1	55	10	1	11	60	2000	6	1	1	0	0	0	5
114	Sichuan	0.615	64500.1	1	36	12	1	4	70	6	1	1	0	1	0	0	5
115	Sichuan	0.506	112630	1	54	12	1	11	80	350	1	1	1	0	0	1	4
116	Sichuan	0.591	34000	1	47	12	1	2	70	3	1	1	1	0	0	0	5
117	Sichuan	0.607	108030	1	58	12	1	13	80	3	2	1	1	0	0	1	4
118	Sichuan	0.618	108000	1	52	15	1	20	60	3	1	1	1	0	0	1	4
119	Sichuan	0.62	212825	1	50	12	1	8	20	1980	1	1	1	0	0	1	4
120	Sichuan	0.587	30140.1	1	41	12	1	17	100	40	4	1	1	0	0	0	5
121	Sichuan	0.667	1000	0	50	8	1	4	80	1200	2	0	0	1	0	0	5
122	Sichuan	0.6	1000	1	48	9	1	6	80	1600	2	1	0	1	0	0	1
123	Sichuan	0.583	1000	1	35	12	0	5	100	4	2	1	0	1	0	0	1
124	Hubei	0.597	10000	1	57	12	1	3	100	42	2	1	0	1	0	0	5
125	Hubei	0.625	30000	1	48	9	1	3	80	4	2	0	0	1	0	0	4
126	Hubei	0.625	1000	1	40	12	0	4	80	43	5	1	0	1	0	0	5
127	Hubei	0.563	20	1	45	9	1	5	35	6	1	1	1	0	0	0	4
128	Hubei	0.571	50000	1	56	12	1	4	100	6	2	1	0	1	0	0	5
129	Hubei	0.571	30000	1	57	19	1	6	100	5	2	1	1	0	0	0	5
130	Hubei	0.61	90000	1	32	10	1	4	80	12	6	1	0	1	0	0	5
131	Hubei	0.576	1000	1	51	11	1	26	100	5	1	1	1	0	0	0	3
132	Hubei	0.496	6000	0	56	9	1	17	100	16	2	1	0	1	0	0	5
133	Hubei	0.619	100000	1	32	10	0	4	80	5	6	1	0	1	0	1	5
134	Hubei	0.598	215040	0	30	16	0	7	80	18	3	1	1	0	0	1	5
135	Hubei	0.637	1000	1	40	12	1	4	100	5	3	1	0	1	0	1	5
136	Hubei	0.582	14510	1	57	12	1	15	100	220	2	0	1	0	0	1	5
137	Jilin	0.647	358210	1	50	20	1	30	100	30000	2	1	1	0	0	0	5
138	Jilin	0.602	62100.5	1	46	9	1	20	70	5	2	1	1	0	0	0	4
139	Jilin	0.592	50052	1	46	9	1	10	100	120	3	1	0	0	1	0	3
140	Jilin	0.489	23050.7	1	31	12	0	10	80	1140	3	0	1	0	0	0	4
141	Jilin	0.64	109003	1	42	15	1	8	80	17	1	1	1	0	0	0	3
142	Jilin	0.459	107001	1	49	10	1	12	100	17	2	1	1	0	0	0	5
143	Jilin	0.584	130100	0	40	15	1	8	100	17	9	1	1	0	0	0	5
144	Jilin	0.612	130100	1	48	5	1	10	100	3750	8	1	1	0	0	0	5
145	Jilin	0.551	5200	1	47	12	1	24	95	890	2	1	1	0	0	0	3
146	Jilin	0.643	3060.18	1	58	12	1	25	90	17	5	1	1	0	0	0	5
147	Liaoning	0.505	1000	1	67	9	1	1	50	8	2	1	0	1	0	0	3
148	Liaoning	0.442	5000	1	67	6	0	6	100	18	1	1	1	0	0	0	4
149	Liaoning	0.578	2000	1	66	9	1	10	30	18	2	1	1	0	0	0	4
150	Liaoning	0.26	100	1	68	6	1	7	50	18	2	1	1	0	0	0	3
151	Liaoning	0.44	1000	1	48	9	1	10	80	18	2	1	1	0	0	0	4
152	Liaoning	0.49	500	0	52	6	1	20	100	19	2	1	1	0	0	0	4
153	Liaoning	0.509	2002	1	35	9	1	10	100	500	2	1	1	0	0	1	5
154	Liaoning	0.445	1000	1	55	6	1	1	100	19	1	1	0	1	0	0	4
155	Liaoning	0.456	10000	0	54	6	1	2	100	19	2	1	0	1	0	0	3
156	Sichuan	0.493	30320	1	48	4	1	5	100	900	2	0	1	0	0	0	5
157	Sichuan	0.441	71040	1	53	12	1	34	100	396	5	1	1	0	0	1	4
158	Sichuan	0.491	34540	0	40	12	1	10	100	700	3	1	1	0	0	1	5
159	Sichuan	0.508	10160	1	46	12	1	15	90	340	3	0	1	0	0	0	2
160	Sichuan	0.509	30000	1	43	14	1	4	40	2200	2	1	0	1	0	0	5
161	Sichuan	0.575	40000	1	46	12	1	12	50	800	2	1	0	1	0	0	2
162	Sichuan	0.489	30000	0	50	9	1	4	60	550	2	1	0	1	0	0	4
163	Sichuan	0.573	1000	1	45	12	1	10	100	1100	3	1	0	1	0	0	2
164	Sichuan	0.518	30000	1	26	14	1	4	50	1100	2	1	0	1	0	0	4
165	Sichuan	0.52	1000	1	52	9	1	4	100	1100	2	1	0	1	0	1	5
166	Sichuan	0.531	1000	1	40	12	1	3	100	1600	2	1	0	1	0	1	5
167	Hubei	0.528	20040	1	57	12	1	13	60	1200	2	1	0	1	0	0	5
168	Hubei	0.585	20610	1	32	12	1	4	60	1800	2	1	0	1	0	0	4
169	Hubei	0.535	19600	1	61	12	0	30	100	220	2	0	1	0	0	0	4
170	Hubei	0.589	7691	1	37	12	1	10	80	600	2	0	0	1	0	0	4
171	Hubei	0.548	122010	1	42	12	1	10	70	2000	2	1	0	1	0	0	4
172	Hubei	0.539	43510	1	56	9	1	12	70	700	2	1	0	1	0	0	4
173	Hubei	0.596	50735.3	1	51	9	1	5	100	655	3	1	1	0	0	1	5
174	Jilin	0.409	1140.15	1	44	1	1	16	80	290	2	0	1	0	0	0	1
175	Jilin	0.335	1170.1	1	62	12	1	20	100	400	2	0	1	0	0	0	5
176	Jilin	0.538	7070	1	53	12	1	16	80	2200	2	1	0	1	0	0	2
177	Jilin	0.576	10130	1	33	6	1	9	100	500	2	1	1	0	0	0	3
178	Jilin	0.533	10049.2	1	45	9	1	20	90	580	3	1	1	0	0	0	3
179	Jilin	0.546	10027.2	0	50	9	1	11	60	220	2	1	1	0	0	0	3
180	Jilin	0.54	10033	0	50	9	1	10	90	1080	2	1	1	0	0	0	3
181	Jilin	0.616	19032.4	1	40	9	1	10	90	1350	4	1	1	0	0	0	3
182	Sichuan	0.522	600	1	33	15	1	10	100	6800	4	1	1	0	0	1	5
183	Sichuan	0.501	1000	1	52	9	1	10	100	1200	3	0	0	1	0	0	5
184	Sichuan	0.429	50000	1	41	16	1	3	80	1800	2	0	0	1	0	1	5
185	Sichuan	0.452	1000	0	49	12	1	4	45	600	1	0	0	1	0	0	3
186	Sichuan	0.536	4000	1	51	9	1	11	90	1500	2	1	0	1	0	0	3
187	Sichuan	0.488	50001	1	34	9	0	12	100	368	4	0	1	0	0	1	5
188	Sichuan	0.635	151064	1	27	16	1	3	30	1300	3	1	1	0	0	0	5
189	Hubei	0.561	45030	0	41	9	1	10	80	3500	2	1	0	1	0	0	3
190	Hubei	0.578	1000	1	28	9	1	3	100	1300	1	0	0	1	0	0	4
191	Hubei	0.447	1000	1	45	9	1	4	100	900	2	1	0	1	0	0	5
192	Hubei	0.504	40000	1	42	12	1	8	100	1500	2	1	0	1	0	0	4
193	Hubei	0.48	175000	1	50	9	1	10	100	3000	1	1	0	1	0	1	5
194	Hubei	0.536	110037	1	43	6	1	10	100	792	1	1	1	0	0	1	4
195	Hubei	0.527	1092.45	1	55	9	1	6	40	180	1	0	1	0	0	0	4
196	Hubei	0.53	35	1	60	16	1	3	50	2400	1	1	0	1	0	0	2
197	Hubei	0.478	9660	1	53	4	1	10	100	717	2	1	1	0	0	1	3
198	Hubei	0.381	5000	1	33	9	0	4	100	50	3	1	0	0	1	0	3
199	Jilin	0.403	100.9	1	48	9	0	15	100	1500	2	1	1	0	0	0	3
200	Jilin	0.45	60000	1	63	6	0	20	100	1100	2	1	1	0	0	0	3
201	Jilin	0.455	6000	1	71	9	0	7	100	100	1	1	0	1	0	0	3
202	Jilin	0.454	8010	1	47	3	0	12	100	1120	2	1	1	0	0	0	5
203	Jilin	0.474	10110	1	34	6	0	10	100	485	2	1	1	0	0	0	3
204	Jilin	0.568	120	1	55	9	1	25	90	200	3	1	1	0	0	0	4
205	Jilin	0.535	1000	1	34	16	1	5	80	1100	4	1	1	0	0	0	5
206	Jilin	0.5	8000	0	42	12	1	10	95	3150	2	1	1	0	0	0	5
207	Liaoning	0.369	2000	1	58	6	0	10	80	210	2	0	1	0	0	0	5
208	Liaoning	0.454	50000	1	77	6	1	10	100	10015	2	0	1	0	0	0	5
209	Liaoning	0.38	2000	1	50	9	0	11	100	215	1	0	1	0	0	0	5
210	Liaoning	0.293	2000	1	56	9	1	20	10	25	1	0	0	1	0	0	5
211	Liaoning	0.32	1000	1	50	9	1	20	80	180	2	0	0	1	0	0	5
212	Liaoning	0.36	1000	0	52	9	1	10	80	320	2	0	1	0	0	0	5
213	Liaoning	0.357	1000	1	50	6	1	15	95	300	1	0	1	0	0	1	5
214	Liaoning	0.273	500	1	51	6	1	30	100	320	2	0	1	0	0	0	5
215	Liaoning	0.272	500	0	49	6	1	10	100	300	1	0	0	1	0	0	5
216	Jiangsu	0.451	31700	1	30	9	0	6	100	660	2	1	1	0	0	1	5
217	Jiangsu	0.435	45000	1	48	9	1	10	100	200	2	1	0	0	1	1	5
218	Jiangsu	0.581	6180.05	1	53	13	1	21	100	13200	2	1	1	0	0	1	5
219	Jiangsu	0.604	7210.9	1	40	16	1	12	100	2200	6	1	1	0	0	1	5
220	Jiangsu	0.556	10.2	0	51	9	1	21	100	1812	2	0	1	0	0	1	5
221	Jiangsu	0.512	1000	1	48	13	1	25	50	1850	2	1	1	0	0	0	5
222	Jiangsu	0.508	38680	1	30	12	1	15	70	5250	2	1	1	0	0	0	3
223	Jiangsu	0.588	903.2	1	52	9	1	25	80	200	2	0	1	0	0	0	5
224	Jiangsu	0.546	10030.7	0	46	12	1	13	90	2000	4	1	1	0	0	0	5
225	Jiangsu	0.54	1000	1	53	8	1	12	100	1000	2	1	1	0	0	0	5
226	Jiangsu	0.547	1000	1	42	12	1	12	90	9	2	1	0	1	0	1	4
227	Jiangsu	0.605	10000	0	55	6	1	15	100	9	2	1	0	1	0	1	5
228	Jiangsu	0.49	2000	1	64	6	1	15	100	9	2	1	1	0	0	1	5
229	Jiangsu	0.52	30000	1	42	9	1	10	10	7	2	1	0	1	0	0	5
230	Jiangsu	0.414	30000	0	50	6	0	15	100	7	2	1	0	1	0	0	5
231	Jiangsu	0.462	10000	1	55	15	1	30	100	7	2	1	1	0	0	1	5
232	Jiangsu	0.455	1000	1	42	20	1	20	100	7	2	0	0	1	0	0	1
233	Jiangsu	0.483	10000	1	47	6	1	10	100	7	2	1	1	0	0	1	5
234	Jiangsu	0.596	10000	1	46	12	1	10	100	7	2	1	1	0	0	0	5
235	Jiangsu	0.483	10000	1	42	9	1	10	100	14	2	1	1	0	0	0	5
236	Jiangsu	0.504	30000	0	39	19	1	5	100	14	2	1	1	0	0	1	5
237	Jiangsu	0.613	307000	1	64	9	1	13	100	14	1	1	1	0	0	1	5
238	Jiangsu	0.596	7216.9	1	45	15	1	12	100	14	2	1	1	0	0	0	5
239	Jiangsu	0.573	90400	1	56	10	1	10	100	4	1	1	1	0	0	1	5
240	Jiangsu	0.665	80400	1	60	8	1	8	50	4	5	1	1	0	0	1	5
241	Jiangsu	0.631	116301	1	39	19	1	5	100	11	2	0	0	0	1	1	5
242	Jiangsu	0.613	55200.4	1	46	12	1	12	100	28	2	0	1	0	0	1	5
243	Jiangsu	0.581	200.4	1	62	6	1	22	100	11	3	1	1	0	0	1	4
244	Jiangsu	0.586	0.4	1	53	9	0	24	100	16	2	1	1	0	0	0	4
245	Jiangsu	0.483	4000.4	0	45	13	1	15	100	11	2	0	1	0	0	1	5
246	Jiangsu	0.631	350007	0	40	15	1	8	70	7500	1	1	1	0	0	1	5
